# Supplementary material for: Palladium/GF-Phos-catalyzed asymmetric carbenylative amination to access chiral pyrrolidines and piperidines
Source: Chem Sci. 2022 Sep 1;13(37):11150–5. doi: 10.1039/d2sc03999k (PMC9517724; doi:10.1039/d2sc03999k)
Supplement: SC-013-D2SC03999K-s002 [file SC-013-D2SC03999K-s002.cif]

# Electronic Supplementary Material (ESI) for Chemical Science.
# This journal is © The Royal Society of Chemistry 2022

####################################################################### 
# 
# This file contains crystal structure data downloaded from the 
# Cambridge Structural Database (CSD) hosted by the Cambridge 
# Crystallographic Data Centre (CCDC).
# 
# Full information about CCDC data access policies and citation 
# guidelines are available at http://www.ccdc.cam.ac.uk/access/V1 
# 
# Audit and citation data items may have been added by the CCDC. 
# Please retain this information to preserve the provenance of 
# this file and to allow appropriate attribution of the data. 
# 
#######################################################################

data_exp_2405
_database_code_depnum_ccdc_archive 'CCDC 2129469'
loop_
_audit_author_name
_audit_author_address
N-heterocyclic
;Fudan University
China
;
_audit_update_record             
;
2021-12-17 deposited with the CCDC.	2022-09-01 downloaded from the CCDC.
;
_audit_creation_date             2021-11-22
_audit_creation_method           
;
Olex2 1.2
(compiled 2018.05.29 svn.r3508 for OlexSys, GUI svn.r5506)
;
_shelx_SHELXL_version_number     2017/1
_chemical_name_common            ?
_chemical_name_systematic        ?
_chemical_formula_moiety         'C23 H29 N'
_chemical_formula_sum            'C23 H29 N'
_chemical_formula_weight         319.47
_chemical_absolute_configuration unk
_chemical_melting_point          ?
loop_
_atom_type_symbol
_atom_type_description
_atom_type_scat_dispersion_real
_atom_type_scat_dispersion_imag
_atom_type_scat_source
C C 0.0181 0.0091 'International Tables Vol C Tables 4.2.6.8 and 6.1.1.4'
H H 0.0000 0.0000 'International Tables Vol C Tables 4.2.6.8 and 6.1.1.4'
N N 0.0311 0.0180 'International Tables Vol C Tables 4.2.6.8 and 6.1.1.4'

_shelx_space_group_comment       
;
The symmetry employed for this shelxl refinement is uniquely defined
by the following loop, which should always be used as a source of
symmetry information in preference to the above space-group names.
They are only intended as comments.
;
_space_group_crystal_system      monoclinic
_space_group_IT_number           4
_space_group_name_H-M_alt        'P 1 21 1'
_space_group_name_Hall           'P 2yb'
loop_
_space_group_symop_operation_xyz
'x, y, z'
'-x, y+1/2, -z'

_cell_length_a                   10.9102(3)
_cell_length_b                   6.1038(2)
_cell_length_c                   14.7452(4)
_cell_angle_alpha                90
_cell_angle_beta                 99.500(3)
_cell_angle_gamma                90
_cell_volume                     968.47(5)
_cell_formula_units_Z            2
_cell_measurement_reflns_used    8288
_cell_measurement_temperature    173.00(10)
_cell_measurement_theta_max      73.5300
_cell_measurement_theta_min      4.6700
_shelx_estimated_absorpt_T_max   0.946
_shelx_estimated_absorpt_T_min   0.843
_exptl_absorpt_coefficient_mu    0.467
_exptl_absorpt_correction_T_max  1.00000
_exptl_absorpt_correction_T_min  0.51262
_exptl_absorpt_correction_type   multi-scan
_exptl_absorpt_process_details   
;
CrysAlisPro 1.171.39.32a (Rigaku Oxford Diffraction, 2017)
Empirical absorption correction using spherical harmonics,
 implemented in SCALE3 ABSPACK scaling algorithm.
;
_exptl_absorpt_special_details   ?
_exptl_crystal_colour            'clear light colourless'
_exptl_crystal_colour_lustre     clear
_exptl_crystal_colour_modifier   light
_exptl_crystal_colour_primary    colourless
_exptl_crystal_density_diffrn    1.096
_exptl_crystal_density_meas      ?
_exptl_crystal_density_method    ?
_exptl_crystal_description       block
_exptl_crystal_F_000             348
_exptl_crystal_size_max          0.38
_exptl_crystal_size_mid          0.24
_exptl_crystal_size_min          0.12
_exptl_transmission_factor_max   ?
_exptl_transmission_factor_min   ?
_diffrn_reflns_av_R_equivalents  0.0629
_diffrn_reflns_av_unetI/netI     0.0387
_diffrn_reflns_Laue_measured_fraction_full 0.997
_diffrn_reflns_Laue_measured_fraction_max 0.997
_diffrn_reflns_limit_h_max       13
_diffrn_reflns_limit_h_min       -13
_diffrn_reflns_limit_k_max       7
_diffrn_reflns_limit_k_min       -7
_diffrn_reflns_limit_l_max       17
_diffrn_reflns_limit_l_min       -17
_diffrn_reflns_number            19273
_diffrn_reflns_point_group_measured_fraction_full 0.985
_diffrn_reflns_point_group_measured_fraction_max 0.985
_diffrn_reflns_theta_full        67.058
_diffrn_reflns_theta_max         67.058
_diffrn_reflns_theta_min         4.108
_diffrn_ambient_environment      N~2~
_diffrn_ambient_temperature      173.00(10)
_diffrn_detector                 'CCD plate'
_diffrn_detector_area_resol_mean ?
_diffrn_measured_fraction_theta_full 0.997
_diffrn_measured_fraction_theta_max 0.997
_diffrn_measurement_details      
;
List of Runs (angles in degrees, time in seconds):

  # Type    Start    End  Width  t~exp~   \w     \q     \k     \f   Frames
#--------------------------------------------------------------------------
  1  \w     35.00  61.00   1.00    1.00    --    0.00  37.00  30.00   26
  2  \w    -18.00  14.00   1.00    1.00    --    0.00  37.00  30.00   32
  3  \w    -18.00  51.00   1.00    1.00    --    0.00  37.00-180.00   69
  4  \w    -18.00  37.00   1.00    1.00    --    0.00  37.00 -90.00   55
  5  \w     60.00  89.00   1.00    1.00    --    0.00  37.00-180.00   29
  6  \w     12.00  62.00   1.00    1.00    --    0.00  57.00 -30.00   50
  7  \w    -23.00   8.00   1.00    1.00    --    0.00  57.00 -30.00   31
  8  \w    -15.00  80.00   1.00    1.00    --    0.00  37.00  60.00   95
  9  \w      3.00  56.00   1.00    1.00    --    0.00  82.00-150.00   53
 10  \w     42.00  85.00   1.00    1.00    --    0.00  37.00 -90.00   43
 11  \w     65.00  90.00   1.00    1.00    --   95.80  77.00  47.14   25
 12  \w     71.00  98.00   1.00    1.00    --   95.80  61.00   0.00   27
 13  \w     75.00 185.00   1.00    1.00    --   95.80  45.00 -60.00  110
 14  \w     65.00  91.00   1.00    1.00    --   95.80  77.00-180.00   26
 15  \w     78.00 183.00   1.00    1.00    --   95.80  45.00 120.00  105
 16  \w    131.00 184.00   1.00    1.00    --   95.80  81.00 138.63   53
 17  \w    149.00 175.00   1.00    1.00    --   95.80  56.00-132.60   26
 18  \w     55.00 106.00   1.00    1.00    --   95.80 -82.00 150.00   51
 19  \w     86.00 128.00   1.00    1.00    --   95.80 -82.00  90.00   42
 20  \w     27.00  68.00   1.00    1.00    --   95.80 -82.00  90.00   41
 21  \w     30.00  98.00   1.00    1.00    --   95.80 -82.00 -90.00   68
 22  \w     63.00  90.00   1.00    1.00    --   95.80  82.00-120.00   27
 23  \w     74.00 100.00   1.00    1.00    --   95.80  61.00  30.00   26
 24  \w    153.00 179.00   1.00    1.00    --   95.80  78.00 -34.37   26
 25  \w     71.00  97.00   1.00    1.00    --   95.80  61.00-150.00   26
 26  \w    153.00 184.00   1.00    1.00    --   95.80  61.00   0.00   31
 27  \w     65.00  90.00   1.00    1.00    --   95.80  77.00  30.00   25
 28  \w     65.00  93.00   1.00    1.00    --   95.80  77.00  90.00   28
 29  \w     71.00  97.00   1.00    1.00    --   95.80  61.00 -30.00   26
 30  \w    127.00 184.00   1.00    1.00    --   95.80  61.00 -30.00   57
 31  \w     63.00  89.00   1.00    1.00    --   95.80  81.00 138.63   26
 32  \w     65.00  90.00   1.00    1.00    --   95.80  77.00 -60.00   25
 33  \w     65.00  90.00   1.00    1.00    --   95.80  77.00   0.00   25
 34  \w     50.00 126.00   1.00    1.00    --   95.80 -82.00  60.00   76
 35  \w    106.00 185.00   1.00    1.00    --   95.80  82.00  60.00   79
 36  \w     65.00  91.00   1.00    1.00    --   95.80  78.00 -34.37   26
 37  \w     75.00 179.00   1.00    1.00    --   95.80  45.00-150.00  104
 38  \w     71.00 118.00   1.00    1.00    --   95.80  61.00  60.00   47
 39  \w     74.00 100.00   1.00    1.00    --   95.80  61.00 150.00   26
 40  \w     65.00  91.00   1.00    1.00    --   95.80  77.00-120.00   26
 41  \w     65.00  91.00   1.00    1.00    --   95.80  77.00 -90.00   26
 42  \w     65.00  90.00   1.00    1.00    --   95.80  77.00  60.00   25
 43  \w     63.00  89.00   1.00    1.00    --   95.80  82.00  90.00   26
 44  \w      6.00  46.00   1.00    1.00    --   95.80 -82.00  60.00   40
 45  \w    140.00 166.00   1.00    1.00    --   95.80  81.00 -78.39   26
 46  \w     78.00 178.00   1.00    1.00    --   95.80  45.00 -90.00  100
 47  \w     76.00 112.00   1.00    1.00    --   95.80  45.00   0.00   36
 48  \w    133.00 184.00   1.00    1.00    --   95.80  45.00   0.00   51
 49  \w     64.00 100.00   1.00    1.00    --   95.80  82.00  60.00   36
 50  \w     63.00  89.00   1.00    1.00    --   95.80  81.00 -78.39   26
 51  \w     65.00  91.00   1.00    1.00    --   95.80  77.00 120.00   26
 52  \w     66.00  92.00   1.00    1.00    --   95.80  77.00-150.00   26
 53  \w     63.00 100.00   1.00    1.00    --   95.80  82.00 150.00   37
 54  \w      7.00 127.00   1.00    1.00    --   95.80 -82.00   0.00  120
 55  \w    104.00 129.00   1.00    1.00    --   95.80  77.00-180.00   25
 56  \w    117.00 159.00   1.00    1.00    --   95.80  77.00  47.14   42
 57  \w     75.00 141.00   1.00    1.00    --   95.80  46.00  36.08   66
 58  \w     72.00  98.00   1.00    1.00    --   95.80  56.00-132.60   26
 59  \w     76.00 102.00   1.00    1.00    --   95.80  30.00-150.00   26
 60  \w     75.00 102.00   1.00    1.00    --   95.80  45.00 150.00   27
 61  \w    106.00 136.00   1.00    1.00    --   95.80  45.00 150.00   30
 62  \w     47.00 117.00   1.00    1.00    --   95.80 -82.00-120.00   70
 63  \w     75.00 100.00   1.00    1.00    --   95.80  44.00 -97.61   25
;
_diffrn_measurement_device       'four-circle diffractometer'
_diffrn_measurement_device_type  'XtaLAB AFC12 (RINC): Kappa dual home/near'
_diffrn_measurement_method       '\w scans'
_diffrn_orient_matrix_type       
'CrysAlisPro convention (1999,Acta A55,543-557)'
_diffrn_orient_matrix_UB_11      0.1192207000
_diffrn_orient_matrix_UB_12      -0.0292136000
_diffrn_orient_matrix_UB_13      0.0711026000
_diffrn_orient_matrix_UB_21      -0.0765047000
_diffrn_orient_matrix_UB_22      -0.1061448000
_diffrn_orient_matrix_UB_23      0.0672893000
_diffrn_orient_matrix_UB_31      0.0203443000
_diffrn_orient_matrix_UB_32      -0.2272275000
_diffrn_orient_matrix_UB_33      -0.0404849000
_diffrn_radiation_monochromator  graphite
_diffrn_radiation_probe          x-ray
_diffrn_radiation_type           CuK\a
_diffrn_radiation_wavelength     1.54184
_diffrn_source                   'fine-focus sealed X-ray tube'
_diffrn_source_type              'Enhance (Cu) X-ray Source'
_reflns_Friedel_coverage         0.792
_reflns_Friedel_fraction_full    0.970
_reflns_Friedel_fraction_max     0.970
_reflns_number_gt                3177
_reflns_number_total             3408
_reflns_odcompleteness_completeness 99.95
_reflns_odcompleteness_iscentric 1
_reflns_odcompleteness_theta     66.97
_reflns_special_details          
;
 Reflections were merged by SHELXL according to the crystal
 class for the calculation of statistics and refinement.
 
 _reflns_Friedel_fraction is defined as the number of unique
 Friedel pairs measured divided by the number that would be
 possible theoretically, ignoring centric projections and
 systematic absences.
;
_reflns_threshold_expression     'I > 2\s(I)'
_computing_cell_refinement       'CrysAlisPro 1.171.39.32a (Rigaku OD, 2017)'
_computing_data_collection       'CrysAlisPro 1.171.39.32a (Rigaku OD, 2017)'
_computing_data_reduction        'CrysAlisPro 1.171.39.32a (Rigaku OD, 2017)'
_computing_molecular_graphics    'Olex2 (Dolomanov et al., 2009)'
_computing_publication_material  'Olex2 (Dolomanov et al., 2009)'
_computing_structure_refinement  'ShelXL (Sheldrick, 2015)'
_computing_structure_solution    'ShelXT (Sheldrick, 2015)'
_refine_diff_density_max         0.370
_refine_diff_density_min         -0.175
_refine_diff_density_rms         0.036
_refine_ls_abs_structure_details 
;
 Flack x determined using 1296 quotients [(I+)-(I-)]/[(I+)+(I-)]
 (Parsons, Flack and Wagner, Acta Cryst. B69 (2013) 249-259).
;
_refine_ls_abs_structure_Flack   -0.1(4)
_refine_ls_extinction_coef       .
_refine_ls_extinction_method     none
_refine_ls_goodness_of_fit_ref   1.039
_refine_ls_hydrogen_treatment    constr
_refine_ls_matrix_type           full
_refine_ls_number_parameters     220
_refine_ls_number_reflns         3408
_refine_ls_number_restraints     1
_refine_ls_R_factor_all          0.0491
_refine_ls_R_factor_gt           0.0465
_refine_ls_restrained_S_all      1.039
_refine_ls_shift/su_max          0.000
_refine_ls_shift/su_mean         0.000
_refine_ls_structure_factor_coef Fsqd
_refine_ls_weighting_details     
'w=1/[\s^2^(Fo^2^)+(0.0854P)^2^+0.0894P] where P=(Fo^2^+2Fc^2^)/3'
_refine_ls_weighting_scheme      calc
_refine_ls_wR_factor_gt          0.1281
_refine_ls_wR_factor_ref         0.1301
_refine_special_details          ?
_olex2_refinement_description    
;
1. Fixed Uiso
 At 1.2 times of:
  All C(H) groups, All C(H,H) groups
 At 1.5 times of:
  All C(H,H,H) groups
2.a Ternary CH refined with riding coordinates:
 C8(H8)
2.b Secondary CH2 refined with riding coordinates:
 C7(H7A,H7B), C9(H9A,H9B), C10(H10A,H10B), C11(H11A,H11B)
2.c Aromatic/amide H refined with riding coordinates:
 C1(H1), C2(H2), C3(H3), C4(H4), C5(H5), C12(H12), C13(H13), C15(H15),
 C16(H16), C18(H18), C19(H19)
2.d Idealised Me refined as rotating group:
 C21(H21A,H21B,H21C), C22(H22A,H22B,H22C), C23(H23A,H23B,H23C)
;
_atom_sites_solution_hydrogens   geom
_atom_sites_solution_primary     dual
_atom_sites_solution_secondary   ?
loop_
_atom_site_label
_atom_site_type_symbol
_atom_site_fract_x
_atom_site_fract_y
_atom_site_fract_z
_atom_site_U_iso_or_equiv
_atom_site_adp_type
_atom_site_occupancy
_atom_site_site_symmetry_order
_atom_site_calc_flag
_atom_site_refinement_flags_posn
_atom_site_refinement_flags_adp
_atom_site_refinement_flags_occupancy
_atom_site_disorder_assembly
_atom_site_disorder_group
N1 N -0.23564(19) -0.2705(4) -0.08773(14) 0.0372(5) Uani 1 1 d . . . . .
C1 C -0.1036(2) -0.0005(5) -0.20569(18) 0.0439(6) Uani 1 1 d . . . . .
H1 H -0.184614 0.040905 -0.201843 0.053 Uiso 1 1 calc R . . . .
C2 C -0.0275(3) 0.1427(6) -0.24344(19) 0.0513(7) Uani 1 1 d . . . . .
H2 H -0.057186 0.279592 -0.264305 0.062 Uiso 1 1 calc R . . . .
C3 C 0.0922(3) 0.0818(6) -0.2500(2) 0.0584(9) Uani 1 1 d . . . . .
H3 H 0.143247 0.176921 -0.276083 0.070 Uiso 1 1 calc R . . . .
C4 C 0.1362(3) -0.1185(7) -0.2182(2) 0.0601(9) Uani 1 1 d . . . . .
H4 H 0.217388 -0.158528 -0.222146 0.072 Uiso 1 1 calc R . . . .
C5 C 0.0603(3) -0.2625(6) -0.1801(2) 0.0489(7) Uani 1 1 d . . . . .
H5 H 0.090932 -0.398558 -0.158836 0.059 Uiso 1 1 calc R . . . .
C6 C -0.0611(2) -0.2047(5) -0.17353(16) 0.0369(6) Uani 1 1 d . . . . .
C7 C -0.1443(2) -0.3693(5) -0.13656(18) 0.0403(6) Uani 1 1 d . . . . .
H7A H -0.187397 -0.454979 -0.187433 0.048 Uiso 1 1 calc R . . . .
H7B H -0.092882 -0.468858 -0.095317 0.048 Uiso 1 1 calc R . . . .
C8 C -0.3238(2) -0.4339(5) -0.06294(17) 0.0401(6) Uani 1 1 d . . . . .
H8 H -0.277667 -0.562124 -0.035639 0.048 Uiso 1 1 calc R . . . .
C9 C -0.3832(3) -0.3157(6) 0.0111(2) 0.0523(8) Uani 1 1 d . . . . .
H9A H -0.463260 -0.254879 -0.015427 0.063 Uiso 1 1 calc R . . . .
H9B H -0.394931 -0.416401 0.059797 0.063 Uiso 1 1 calc R . . . .
C10 C -0.2931(3) -0.1339(6) 0.04832(18) 0.0491(7) Uani 1 1 d . . . . .
H10A H -0.269303 -0.145984 0.114470 0.059 Uiso 1 1 calc R . . . .
H10B H -0.329917 0.009138 0.033690 0.059 Uiso 1 1 calc R . . . .
C11 C -0.1808(2) -0.1696(5) -0.00031(17) 0.0436(7) Uani 1 1 d . . . . .
H11A H -0.140971 -0.031645 -0.010268 0.052 Uiso 1 1 calc R . . . .
H11B H -0.120376 -0.266178 0.035033 0.052 Uiso 1 1 calc R . . . .
C12 C -0.4139(2) -0.5037(5) -0.14515(17) 0.0406(6) Uani 1 1 d . . . . .
H12 H -0.464867 -0.395598 -0.175780 0.049 Uiso 1 1 calc R . . . .
C13 C -0.4282(2) -0.7045(5) -0.17850(17) 0.0392(6) Uani 1 1 d . . . . .
H13 H -0.379148 -0.812875 -0.146399 0.047 Uiso 1 1 calc R . . . .
C14 C -0.5135(2) -0.7743(5) -0.26098(16) 0.0379(6) Uani 1 1 d . . . . .
C15 C -0.4983(3) -0.9783(5) -0.3001(2) 0.0510(7) Uani 1 1 d . . . . .
H15 H -0.437416 -1.073032 -0.271093 0.061 Uiso 1 1 calc R . . . .
C16 C -0.5721(3) -1.0427(5) -0.3813(2) 0.0545(8) Uani 1 1 d . . . . .
H16 H -0.558871 -1.179562 -0.405727 0.065 Uiso 1 1 calc R . . . .
C17 C -0.6654(3) -0.9096(5) -0.42758(18) 0.0432(6) Uani 1 1 d . . . . .
C18 C -0.6816(2) -0.7082(5) -0.38699(18) 0.0454(7) Uani 1 1 d . . . . .
H18 H -0.743854 -0.615001 -0.415228 0.054 Uiso 1 1 calc R . . . .
C19 C -0.6082(2) -0.6418(5) -0.30596(18) 0.0435(6) Uani 1 1 d . . . . .
H19 H -0.622424 -0.505950 -0.281123 0.052 Uiso 1 1 calc R . . . .
C20 C -0.7480(3) -0.9827(6) -0.51681(19) 0.0499(7) Uani 1 1 d . . . . .
C21 C -0.7972(7) -0.7898(10) -0.5759(3) 0.129(3) Uani 1 1 d . . . . .
H21A H -0.728987 -0.711161 -0.594080 0.194 Uiso 1 1 calc GR . . . .
H21B H -0.842324 -0.694324 -0.541483 0.194 Uiso 1 1 calc GR . . . .
H21C H -0.851445 -0.841143 -0.629577 0.194 Uiso 1 1 calc GR . . . .
C22 C -0.8591(4) -1.1062(9) -0.4922(3) 0.0840(13) Uani 1 1 d . . . . .
H22A H -0.905029 -1.011720 -0.457932 0.126 Uiso 1 1 calc GR . . . .
H22B H -0.830671 -1.231974 -0.455637 0.126 Uiso 1 1 calc GR . . . .
H22C H -0.911870 -1.152692 -0.547498 0.126 Uiso 1 1 calc GR . . . .
C23 C -0.6775(4) -1.1352(13) -0.5713(3) 0.119(2) Uani 1 1 d . . . . .
H23A H -0.654590 -1.265723 -0.536249 0.178 Uiso 1 1 calc GR . . . .
H23B H -0.603888 -1.063002 -0.583838 0.178 Uiso 1 1 calc GR . . . .
H23C H -0.729327 -1.173170 -0.628207 0.178 Uiso 1 1 calc GR . . . .

loop_
_atom_site_aniso_label
_atom_site_aniso_U_11
_atom_site_aniso_U_22
_atom_site_aniso_U_33
_atom_site_aniso_U_23
_atom_site_aniso_U_13
_atom_site_aniso_U_12
N1 0.0348(10) 0.0468(12) 0.0319(10) -0.0045(9) 0.0111(8) -0.0036(9)
C1 0.0412(13) 0.0514(17) 0.0416(13) -0.0006(12) 0.0138(11) 0.0021(13)
C2 0.0670(19) 0.0504(17) 0.0392(14) 0.0026(12) 0.0163(13) -0.0051(15)
C3 0.065(2) 0.071(2) 0.0452(15) -0.0030(15) 0.0284(14) -0.0204(17)
C4 0.0422(15) 0.080(2) 0.0635(19) -0.0003(18) 0.0257(14) -0.0032(16)
C5 0.0413(14) 0.0602(19) 0.0478(15) 0.0049(14) 0.0152(11) 0.0076(13)
C6 0.0366(12) 0.0477(15) 0.0280(11) -0.0028(10) 0.0100(9) 0.0018(11)
C7 0.0417(13) 0.0439(15) 0.0387(13) -0.0027(11) 0.0163(11) 0.0013(11)
C8 0.0402(13) 0.0478(15) 0.0344(12) -0.0022(11) 0.0127(10) -0.0081(11)
C9 0.0455(15) 0.071(2) 0.0459(15) -0.0118(14) 0.0223(12) -0.0124(14)
C10 0.0464(15) 0.066(2) 0.0384(14) -0.0105(13) 0.0169(11) -0.0089(14)
C11 0.0392(13) 0.0591(18) 0.0337(12) -0.0069(12) 0.0096(10) -0.0095(12)
C12 0.0397(13) 0.0476(15) 0.0356(12) 0.0017(11) 0.0095(10) -0.0053(12)
C13 0.0387(13) 0.0486(15) 0.0332(12) 0.0026(11) 0.0142(10) -0.0040(11)
C14 0.0408(13) 0.0436(14) 0.0323(11) 0.0005(11) 0.0148(10) -0.0073(11)
C15 0.0663(18) 0.0385(16) 0.0468(15) 0.0044(12) 0.0049(13) -0.0007(14)
C16 0.075(2) 0.0384(16) 0.0491(16) -0.0086(13) 0.0067(15) -0.0028(14)
C17 0.0472(14) 0.0511(16) 0.0343(12) -0.0026(12) 0.0156(11) -0.0131(13)
C18 0.0395(13) 0.0583(18) 0.0399(13) -0.0043(12) 0.0116(10) 0.0010(12)
C19 0.0392(13) 0.0525(17) 0.0407(14) -0.0097(12) 0.0123(11) 0.0010(12)
C20 0.0509(15) 0.065(2) 0.0353(13) -0.0059(13) 0.0111(11) -0.0113(15)
C21 0.201(6) 0.093(4) 0.066(2) 0.009(3) -0.060(3) -0.028(4)
C22 0.071(2) 0.116(4) 0.066(2) -0.016(2) 0.0145(18) -0.034(3)
C23 0.064(2) 0.219(7) 0.075(3) -0.078(4) 0.015(2) -0.007(3)

_geom_special_details            
;
 All esds (except the esd in the dihedral angle between two l.s. planes)
 are estimated using the full covariance matrix.  The cell esds are taken
 into account individually in the estimation of esds in distances, angles
 and torsion angles; correlations between esds in cell parameters are only
 used when they are defined by crystal symmetry.  An approximate (isotropic)
 treatment of cell esds is used for estimating esds involving l.s. planes.
;
loop_
_geom_bond_atom_site_label_1
_geom_bond_atom_site_label_2
_geom_bond_distance
_geom_bond_site_symmetry_2
_geom_bond_publ_flag
N1 C7 1.453(3) . ?
N1 C8 1.473(3) . ?
N1 C11 1.464(3) . ?
C1 H1 0.9300 . ?
C1 C2 1.384(4) . ?
C1 C6 1.386(4) . ?
C2 H2 0.9300 . ?
C2 C3 1.377(5) . ?
C3 H3 0.9300 . ?
C3 C4 1.368(5) . ?
C4 H4 0.9300 . ?
C4 C5 1.388(4) . ?
C5 H5 0.9300 . ?
C5 C6 1.389(4) . ?
C6 C7 1.515(4) . ?
C7 H7A 0.9700 . ?
C7 H7B 0.9700 . ?
C8 H8 0.9800 . ?
C8 C9 1.538(4) . ?
C8 C12 1.492(4) . ?
C9 H9A 0.9700 . ?
C9 H9B 0.9700 . ?
C9 C10 1.523(4) . ?
C10 H10A 0.9700 . ?
C10 H10B 0.9700 . ?
C10 C11 1.534(3) . ?
C11 H11A 0.9700 . ?
C11 H11B 0.9700 . ?
C12 H12 0.9300 . ?
C12 C13 1.320(4) . ?
C13 H13 0.9300 . ?
C13 C14 1.467(4) . ?
C14 C15 1.394(4) . ?
C14 C19 1.390(4) . ?
C15 H15 0.9300 . ?
C15 C16 1.386(4) . ?
C16 H16 0.9300 . ?
C16 C17 1.390(4) . ?
C17 C18 1.391(4) . ?
C17 C20 1.533(4) . ?
C18 H18 0.9300 . ?
C18 C19 1.385(4) . ?
C19 H19 0.9300 . ?
C20 C21 1.509(6) . ?
C20 C22 1.522(5) . ?
C20 C23 1.519(6) . ?
C21 H21A 0.9600 . ?
C21 H21B 0.9600 . ?
C21 H21C 0.9600 . ?
C22 H22A 0.9600 . ?
C22 H22B 0.9600 . ?
C22 H22C 0.9600 . ?
C23 H23A 0.9600 . ?
C23 H23B 0.9600 . ?
C23 H23C 0.9600 . ?

loop_
_geom_angle_atom_site_label_1
_geom_angle_atom_site_label_2
_geom_angle_atom_site_label_3
_geom_angle
_geom_angle_site_symmetry_1
_geom_angle_site_symmetry_3
_geom_angle_publ_flag
C7 N1 C8 111.8(2) . . ?
C7 N1 C11 113.4(2) . . ?
C11 N1 C8 104.77(19) . . ?
C2 C1 H1 119.5 . . ?
C2 C1 C6 121.1(3) . . ?
C6 C1 H1 119.5 . . ?
C1 C2 H2 120.1 . . ?
C3 C2 C1 119.8(3) . . ?
C3 C2 H2 120.1 . . ?
C2 C3 H3 120.0 . . ?
C4 C3 C2 120.0(3) . . ?
C4 C3 H3 120.0 . . ?
C3 C4 H4 119.8 . . ?
C3 C4 C5 120.4(3) . . ?
C5 C4 H4 119.8 . . ?
C4 C5 H5 119.8 . . ?
C4 C5 C6 120.4(3) . . ?
C6 C5 H5 119.8 . . ?
C1 C6 C5 118.3(3) . . ?
C1 C6 C7 122.2(2) . . ?
C5 C6 C7 119.4(3) . . ?
N1 C7 C6 113.8(2) . . ?
N1 C7 H7A 108.8 . . ?
N1 C7 H7B 108.8 . . ?
C6 C7 H7A 108.8 . . ?
C6 C7 H7B 108.8 . . ?
H7A C7 H7B 107.7 . . ?
N1 C8 H8 109.3 . . ?
N1 C8 C9 103.1(2) . . ?
N1 C8 C12 111.2(2) . . ?
C9 C8 H8 109.3 . . ?
C12 C8 H8 109.3 . . ?
C12 C8 C9 114.3(2) . . ?
C8 C9 H9A 110.5 . . ?
C8 C9 H9B 110.5 . . ?
H9A C9 H9B 108.7 . . ?
C10 C9 C8 106.0(2) . . ?
C10 C9 H9A 110.5 . . ?
C10 C9 H9B 110.5 . . ?
C9 C10 H10A 110.9 . . ?
C9 C10 H10B 110.9 . . ?
C9 C10 C11 104.2(2) . . ?
H10A C10 H10B 108.9 . . ?
C11 C10 H10A 110.9 . . ?
C11 C10 H10B 110.9 . . ?
N1 C11 C10 103.28(19) . . ?
N1 C11 H11A 111.1 . . ?
N1 C11 H11B 111.1 . . ?
C10 C11 H11A 111.1 . . ?
C10 C11 H11B 111.1 . . ?
H11A C11 H11B 109.1 . . ?
C8 C12 H12 117.0 . . ?
C13 C12 C8 126.1(3) . . ?
C13 C12 H12 117.0 . . ?
C12 C13 H13 116.6 . . ?
C12 C13 C14 126.7(3) . . ?
C14 C13 H13 116.6 . . ?
C15 C14 C13 120.0(3) . . ?
C19 C14 C13 123.1(3) . . ?
C19 C14 C15 116.9(2) . . ?
C14 C15 H15 119.4 . . ?
C16 C15 C14 121.3(3) . . ?
C16 C15 H15 119.4 . . ?
C15 C16 H16 118.9 . . ?
C15 C16 C17 122.1(3) . . ?
C17 C16 H16 118.9 . . ?
C16 C17 C18 116.1(2) . . ?
C16 C17 C20 122.0(3) . . ?
C18 C17 C20 121.8(3) . . ?
C17 C18 H18 118.9 . . ?
C19 C18 C17 122.2(3) . . ?
C19 C18 H18 118.9 . . ?
C14 C19 H19 119.3 . . ?
C18 C19 C14 121.3(3) . . ?
C18 C19 H19 119.3 . . ?
C21 C20 C17 111.8(3) . . ?
C21 C20 C22 107.6(4) . . ?
C21 C20 C23 109.6(4) . . ?
C22 C20 C17 108.6(2) . . ?
C23 C20 C17 110.8(3) . . ?
C23 C20 C22 108.4(4) . . ?
C20 C21 H21A 109.5 . . ?
C20 C21 H21B 109.5 . . ?
C20 C21 H21C 109.5 . . ?
H21A C21 H21B 109.5 . . ?
H21A C21 H21C 109.5 . . ?
H21B C21 H21C 109.5 . . ?
C20 C22 H22A 109.5 . . ?
C20 C22 H22B 109.5 . . ?
C20 C22 H22C 109.5 . . ?
H22A C22 H22B 109.5 . . ?
H22A C22 H22C 109.5 . . ?
H22B C22 H22C 109.5 . . ?
C20 C23 H23A 109.5 . . ?
C20 C23 H23B 109.5 . . ?
C20 C23 H23C 109.5 . . ?
H23A C23 H23B 109.5 . . ?
H23A C23 H23C 109.5 . . ?
H23B C23 H23C 109.5 . . ?

_shelx_res_file                  
;
TITL exp_2405_a.res in P2(1)
    exp_2405.res
    created by SHELXL-2017/1 at 15:21:04 on 22-Nov-2021
REM Old TITL exp_2405 in P2(1)/m
REM SHELXT solution in P2(1)
REM R1 0.148, Rweak 0.042, Alpha 0.005, Orientation as input
REM Flack x = 0.261 ( 0.446 ) from Parsons' quotients
REM Formula found by SHELXT: C23 N
CELL 1.54184 10.9102 6.1038 14.7452 90 99.5 90
ZERR 2 0.0003 0.0002 0.0004 0 0.003 0
LATT -1
SYMM -X,0.5+Y,-Z
SFAC C H N
UNIT 46 58 2

L.S. 64
PLAN  6
SIZE 0.38 0.24 0.12
BOND $H
list 4
fmap 2 53
acta
SHEL 999 0.837
OMIT -3 1 1
OMIT -3 -1 1
OMIT 4 -1 1
OMIT 6 -2 0
OMIT 2 0 1
OMIT -4 0 3
OMIT 1 -4 4
OMIT 1 -2 3
OMIT 4 1 1
REM <olex2.extras>
REM <HklSrc "%.\\exp_2405.hkl">
REM </olex2.extras>

WGHT    0.085400    0.089400
FVAR       0.84651
N1    3   -0.235642   -0.270492   -0.087727    11.00000    0.03479    0.04683 =
         0.03194   -0.00449    0.01115   -0.00365
C1    1   -0.103606   -0.000545   -0.205688    11.00000    0.04117    0.05144 =
         0.04158   -0.00059    0.01382    0.00207
AFIX  43
H1    2   -0.184614    0.040905   -0.201843    11.00000   -1.20000
AFIX   0
C2    1   -0.027522    0.142678   -0.243442    11.00000    0.06699    0.05036 =
         0.03923    0.00256    0.01634   -0.00510
AFIX  43
H2    2   -0.057186    0.279592   -0.264305    11.00000   -1.20000
AFIX   0
C3    1    0.092247    0.081812   -0.250019    11.00000    0.06545    0.07107 =
         0.04522   -0.00295    0.02841   -0.02038
AFIX  43
H3    2    0.143247    0.176921   -0.276083    11.00000   -1.20000
AFIX   0
C4    1    0.136181   -0.118527   -0.218214    11.00000    0.04222    0.08036 =
         0.06351   -0.00028    0.02571   -0.00321
AFIX  43
H4    2    0.217388   -0.158528   -0.222146    11.00000   -1.20000
AFIX   0
C5    1    0.060314   -0.262512   -0.180102    11.00000    0.04131    0.06015 =
         0.04784    0.00495    0.01515    0.00757
AFIX  43
H5    2    0.090932   -0.398558   -0.158836    11.00000   -1.20000
AFIX   0
C6    1   -0.061061   -0.204682   -0.173525    11.00000    0.03659    0.04769 =
         0.02804   -0.00285    0.00999    0.00175
C7    1   -0.144287   -0.369317   -0.136557    11.00000    0.04173    0.04385 =
         0.03870   -0.00273    0.01631    0.00127
AFIX  23
H7A   2   -0.187397   -0.454979   -0.187433    11.00000   -1.20000
H7B   2   -0.092882   -0.468858   -0.095317    11.00000   -1.20000
AFIX   0
C8    1   -0.323764   -0.433935   -0.062943    11.00000    0.04024    0.04781 =
         0.03438   -0.00225    0.01268   -0.00810
AFIX  13
H8    2   -0.277667   -0.562124   -0.035639    11.00000   -1.20000
AFIX   0
C9    1   -0.383190   -0.315688    0.011071    11.00000    0.04547    0.07055 =
         0.04588   -0.01183    0.02232   -0.01238
AFIX  23
H9A   2   -0.463260   -0.254879   -0.015427    11.00000   -1.20000
H9B   2   -0.394931   -0.416401    0.059797    11.00000   -1.20000
AFIX   0
C10   1   -0.293143   -0.133874    0.048316    11.00000    0.04640    0.06571 =
         0.03841   -0.01047    0.01687   -0.00891
AFIX  23
H10A  2   -0.269303   -0.145984    0.114470    11.00000   -1.20000
H10B  2   -0.329917    0.009138    0.033690    11.00000   -1.20000
AFIX   0
C11   1   -0.180844   -0.169599   -0.000315    11.00000    0.03920    0.05907 =
         0.03371   -0.00694    0.00965   -0.00947
AFIX  23
H11A  2   -0.140971   -0.031645   -0.010268    11.00000   -1.20000
H11B  2   -0.120376   -0.266178    0.035033    11.00000   -1.20000
AFIX   0
C12   1   -0.413944   -0.503665   -0.145153    11.00000    0.03968    0.04764 =
         0.03563    0.00166    0.00948   -0.00528
AFIX  43
H12   2   -0.464867   -0.395598   -0.175780    11.00000   -1.20000
AFIX   0
C13   1   -0.428222   -0.704464   -0.178499    11.00000    0.03868    0.04861 =
         0.03320    0.00255    0.01416   -0.00401
AFIX  43
H13   2   -0.379148   -0.812875   -0.146399    11.00000   -1.20000
AFIX   0
C14   1   -0.513527   -0.774252   -0.260979    11.00000    0.04077    0.04356 =
         0.03230    0.00053    0.01479   -0.00730
C15   1   -0.498311   -0.978287   -0.300092    11.00000    0.06628    0.03849 =
         0.04676    0.00445    0.00491   -0.00066
AFIX  43
H15   2   -0.437416   -1.073032   -0.271093    11.00000   -1.20000
AFIX   0
C16   1   -0.572148   -1.042735   -0.381347    11.00000    0.07483    0.03838 =
         0.04911   -0.00861    0.00669   -0.00278
AFIX  43
H16   2   -0.558871   -1.179562   -0.405727    11.00000   -1.20000
AFIX   0
C17   1   -0.665371   -0.909589   -0.427581    11.00000    0.04720    0.05113 =
         0.03432   -0.00259    0.01559   -0.01311
C18   1   -0.681597   -0.708188   -0.386991    11.00000    0.03953    0.05831 =
         0.03993   -0.00430    0.01162    0.00096
AFIX  43
H18   2   -0.743854   -0.615001   -0.415228    11.00000   -1.20000
AFIX   0
C19   1   -0.608159   -0.641821   -0.305956    11.00000    0.03915    0.05247 =
         0.04074   -0.00972    0.01226    0.00102
AFIX  43
H19   2   -0.622424   -0.505950   -0.281123    11.00000   -1.20000
AFIX   0
C20   1   -0.747991   -0.982665   -0.516808    11.00000    0.05095    0.06476 =
         0.03527   -0.00585    0.01108   -0.01128
C21   1   -0.797160   -0.789773   -0.575860    11.00000    0.20099    0.09342 =
         0.06634    0.00948   -0.05966   -0.02755
AFIX 137
H21A  2   -0.728987   -0.711161   -0.594080    11.00000   -1.50000
H21B  2   -0.842324   -0.694324   -0.541483    11.00000   -1.50000
H21C  2   -0.851445   -0.841143   -0.629577    11.00000   -1.50000
AFIX   0
C22   1   -0.859150   -1.106161   -0.492198    11.00000    0.07129    0.11609 =
         0.06560   -0.01628    0.01455   -0.03394
AFIX 137
H22A  2   -0.905029   -1.011720   -0.457932    11.00000   -1.50000
H22B  2   -0.830671   -1.231974   -0.455637    11.00000   -1.50000
H22C  2   -0.911870   -1.152692   -0.547498    11.00000   -1.50000
AFIX   0
C23   1   -0.677458   -1.135175   -0.571290    11.00000    0.06411    0.21893 =
         0.07501   -0.07838    0.01467   -0.00732
AFIX 137
H23A  2   -0.654590   -1.265723   -0.536249    11.00000   -1.50000
H23B  2   -0.603888   -1.063002   -0.583838    11.00000   -1.50000
H23C  2   -0.729327   -1.173170   -0.628207    11.00000   -1.50000
AFIX   0
HKLF 4


REM  exp_2405_a.res in P2(1)
REM R1 =  0.0465 for    3177 Fo > 4sig(Fo)  and  0.0491 for all    3408 data
REM    220 parameters refined using      1 restraints

END

WGHT      0.0854      0.0894

REM Highest difference peak  0.370,  deepest hole -0.175,  1-sigma level  0.036
Q1    1  -0.7807 -1.2017 -0.5145  11.00000  0.05    0.37
Q2    1  -0.6752 -0.9120 -0.5942  11.00000  0.05    0.31
Q3    1  -0.8703 -0.8441 -0.5371  11.00000  0.05    0.30
Q4    1  -0.4942 -1.1637 -0.4171  11.00000  0.05    0.12
Q5    1  -0.0515  0.3344 -0.2392  11.00000  0.05    0.12
Q6    1  -0.8742 -0.6469 -0.5416  11.00000  0.05    0.11
;
_shelx_res_checksum              48844
_shelx_hkl_file                  
;
   0   0   2    2.49    0.46
   0   0  -2    2.75    0.48
   0   0  -2    2.82    0.43
   0   0  -3  605.37   40.46
   0   0  -3  655.62   40.60
   0   0   3  626.20   40.56
   0   0  -4  532.24   34.97
   0   0  -4  573.92   35.16
   0   0   4  517.45   35.08
   0   0  -5  828.60   53.70
   0   0   5  828.81   53.86
   0   0   6    9.50    1.30
   0   0  -6   11.57    1.25
   0   0   7  150.56   10.15
   0   0  -7  130.99   10.14
   0   0  -7  147.99    9.85
   0   0  -8    1.06    0.93
   0   0   8    1.40    0.81
   0   0   8    1.47    0.92
   0   0   8    1.56    0.84
   0   0   8    2.58    1.01
   0   0  -8    2.03    0.98
   0   0  -8    1.59    0.85
   0   0  -8    1.17    0.70
   0   0  -8    1.05    0.71
   0   0   9  153.03   10.47
   0   0   9  160.05   10.40
   0   0   9  137.17    9.99
   0   0  -9  141.08   10.54
   0   0  -9  137.64   10.41
   0   0   9  165.24   10.50
   0   0  -9  126.73    9.93
   0   0  -9  143.59   10.28
   0   0 -10   31.08    3.36
   0   0  10   36.36    3.47
   0   0 -10   35.35    3.57
   0   0 -10   33.15    3.22
   0   0  10   32.80    2.98
   0   0 -10   27.00    2.83
   0   0  10   39.25    3.42
   0   0 -11    0.13    1.01
   0   0 -11   -0.69    1.22
   0   0 -11    0.84    0.88
   0   0  11    0.14    1.32
   0   0  11   -0.15    1.40
   0   0 -11    0.64    1.44
   0   0 -12   73.31    6.52
   0   0 -12   75.19    6.88
   0   0  12   79.24    6.67
   0   0 -12   85.23    6.57
   0   0 -12   85.87    6.92
   0   0  12   79.10    6.61
   0   0 -13   15.04    2.58
   0   0 -13   12.16    1.92
   0   0  13    8.28    2.00
   0   0 -13    9.35    2.29
   0   0  13    8.99    2.13
   0   0 -13    6.29    1.82
   0   0  14    2.97    1.43
   0   0  14    4.14    1.12
   0   0 -14    4.18    1.35
   0   0  14    3.48    1.32
   0   0  14    5.51    1.34
   0   0 -14    2.39    1.67
   0   0 -14    3.68    1.87
   0   0 -14    2.08    1.41
   0   0 -15    1.52    1.25
   0   0  15    1.92    1.03
   0   0 -15    0.32    1.58
   0   0  15    1.00    1.21
   0   0 -15    1.31    1.46
   0   0  15    1.48    0.95
   0   0  15    2.16    0.85
   0   0  16   51.96    4.16
   0   0  16   60.37    4.36
   0   0  16   52.18    4.48
   0   0  16   55.76    4.74
   0   0  17    1.94    0.90
   0   0 -17    0.86    0.99
   0   0  17    1.06    0.60
   0   0  18    1.52    0.52
   0   0  18    2.34    0.52
   0  -1   0    0.75    0.35
   0   1   0    0.30    0.38
   0  -1   1  275.78   17.83
   0  -1   1  286.94   18.02
   0  -1   1  285.36   18.10
   0   1   1  271.36   17.92
   0  -1  -1  261.41   17.95
   0   1  -1  277.24   17.96
   0   1   1  313.36   18.00
   0  -1   1  283.20   17.91
   0   1  -1  279.17   18.12
   0   1   1  264.45   17.88
   0   1  -2 1351.08   86.41
   0   1   2 1317.68   86.23
   0   1   2 1412.25   86.45
   0  -1   2 1384.17   86.34
   0   1  -2 1279.27   86.52
   0  -1  -2 1301.28   86.24
   0  -1   2 1397.14   86.52
   0   1   3 2042.16  130.49
   0  -1  -3 1952.58  130.47
   0   1   3 2036.74  130.49
   0   1   3 2304.37  130.84
   0   1   3 1968.37  130.58
   0   1  -3 2041.40  130.74
   0  -1   3 2023.12  130.69
   0   1  -4  356.02   24.95
   0  -1  -4  359.20   24.63
   0   1   4  372.63   24.70
   0   1   4  386.64   24.71
   0  -1  -4  405.20   24.97
   0   1   4  418.67   25.14
   0  -1   4  403.23   24.96
   0   1  -4  378.77   24.84
   0   1  -5  491.07    6.98
   0   1   5  550.36    5.59
   0   1  -5  533.40    6.17
   0  -1  -5  551.16    7.05
   0  -1   5  566.55    7.27
   0   1   5  613.77    8.48
   0  -1  -5  545.30    4.83
   0   1   5  488.68    5.72
   0  -1   5  497.65    7.22
   0  -1   6  133.23    9.45
   0  -1  -6  130.65    9.33
   0   1   6  128.72    9.11
   0  -1   6  127.79    9.36
   0   1  -6  125.90    9.36
   0   1   6  134.95    9.06
   0   1   6  148.49    9.72
   0  -1  -6  134.22    8.90
   0   1  -6  142.37    9.64
   0   1  -6  128.20    9.12
   0  -1   7  153.64   10.14
   0  -1  -7  131.45   10.43
   0   1   7  153.54   10.20
   0   1  -7  145.23   10.45
   0   1  -7  149.31   10.14
   0  -1  -7  161.68    9.93
   0   1   7  157.57   10.13
   0  -1   7  150.56   10.25
   0  -1  -7  122.42   10.11
   0  -1  -7  150.98    9.97
   0   1  -7  139.84   10.07
   0   1  -7  146.10   10.40
   0  -1   7  157.19   10.52
   0   1  -7  148.99   10.28
   0   1  -7  133.94   10.32
   0  -1   7  137.18   10.26
   0   1  -7  129.68   10.04
   0  -1  -7  155.88   10.46
   0   1   7  180.68   11.01
   0  -1  -7  131.34   10.20
   0  -1   7  149.93   10.49
   0  -1  -7  136.98   10.44
   0   1  -7  151.27   10.27
   0  -1  -7  157.26   10.07
   0   1   8  213.06   13.83
   0   1   8  195.81   13.23
   0  -1   8  190.31   13.04
   0   1  -8  186.76   13.29
   0  -1  -8  186.06   12.83
   0   1  -8  178.36   12.62
   0   1  -8  182.61   13.19
   0  -1   8  196.53   12.91
   0  -1   8  192.38   13.17
   0   1   8  211.49   12.94
   0  -1  -8  197.53   12.75
   0  -1   8  189.49   13.32
   0  -1  -8  170.89   13.01
   0   1  -8  198.31   13.27
   0   1  -8  185.81   13.12
   0  -1  -8  184.47   12.62
   0  -1   8  202.45   13.39
   0   1   8  199.30   13.15
   0  -1   8  176.78   13.21
   0  -1  -8  200.77   12.85
   0   1  -8  182.31   13.00
   0   1  -8  180.48   12.87
   0  -1  -8  160.25   12.89
   0   1  -8  186.68   12.83
   0   1   8  207.26   13.06
   0   1  -8  168.59   12.77
   0   1   9   90.32    7.09
   0   1  -9   93.36    6.68
   0   1   9  101.59    7.14
   0   1   9   91.72    6.98
   0  -1  -9   91.59    7.04
   0  -1   9   92.48    7.06
   0  -1   9   94.36    6.96
   0  -1  -9   97.50    6.75
   0  -1  -9   94.56    6.76
   0   1   9  100.51    6.74
   0   1  -9   87.08    6.64
   0   1  -9   87.24    6.43
   0   1  -9   82.35    6.99
   0   1  -9   89.26    7.07
   0   1  -9   90.18    7.00
   0  -1  -9   77.67    6.77
   0  -1   9   95.05    6.57
   0  -1   9   89.62    6.76
   0  -1  -9   87.65    6.58
   0   1 -10   32.19    3.32
   0  -1  10   34.00    3.26
   0   1 -10   31.52    3.38
   0  -1 -10   25.78    2.96
   0   1 -10   26.27    2.74
   0  -1  10   27.15    3.20
   0   1  10   34.28    3.30
   0  -1  10   31.30    2.73
   0  -1 -10   33.38    2.95
   0   1 -10   29.60    3.17
   0  -1  10   30.92    3.00
   0  -1 -10   32.35    3.05
   0   1  10   33.59    2.97
   0  -1  10   28.24    2.75
   0  -1 -10   35.20    3.38
   0   1  11   11.41    2.03
   0   1 -11   10.86    1.60
   0   1  11   13.36    1.87
   0  -1 -11   13.67    2.19
   0  -1  11   11.27    1.63
   0   1 -11   13.06    2.16
   0   1  11   10.77    2.06
   0  -1  11    9.70    1.96
   0  -1 -11   11.40    2.33
   0  -1  11   11.78    2.04
   0   1 -11   15.10    2.44
   0  -1 -11   11.01    1.96
   0  -1  11   13.42    1.93
   0  -1  11   13.67    2.29
   0   1 -11   12.93    2.15
   0  -1  11   13.56    1.60
   0  -1 -11   12.51    1.74
   0  -1 -12   33.71    3.70
   0   1  12   42.02    4.09
   0   1 -12   40.78    4.07
   0   1  12   40.49    3.63
   0  -1  12   39.77    4.00
   0  -1 -12   38.59    4.24
   0   1 -12   40.07    4.10
   0   1  12   46.66    4.20
   0  -1  12   39.36    3.44
   0  -1  12   42.76    3.97
   0   1  12   38.22    3.96
   0   1 -12   41.24    3.47
   0  -1  12   39.28    4.13
   0  -1 -12   40.68    4.44
   0  -1  12   42.66    3.80
   0  -1 -12   42.97    4.22
   0   1 -12   38.96    4.19
   0  -1  12   37.32    3.49
   0   1 -12   34.99    3.61
   0  -1 -12   43.08    3.69
   0   1  13    4.82    1.64
   0   1 -13    4.28    1.68
   0   1  13    3.98    1.61
   0  -1 -13    2.57    1.57
   0  -1  13    2.44    0.90
   0  -1  13    2.81    1.35
   0   1 -13    1.94    1.33
   0  -1 -13    3.03    1.45
   0  -1  13    3.06    1.67
   0   1  13    3.28    1.71
   0   1  13    2.65    1.53
   0  -1  13    2.95    1.61
   0   1 -13    4.10    2.08
   0  -1 -13    5.18    1.98
   0  -1 -13    2.05    1.88
   0  -1  13    4.01    1.10
   0  -1 -14   22.68    2.96
   0   1  14   20.98    2.60
   0  -1 -14   24.45    3.01
   0   1  14   16.44    2.38
   0  -1  14   19.37    2.02
   0   1 -14   19.25    2.59
   0  -1  14   24.12    2.82
   0   1 -14   21.94    3.00
   0  -1 -14   21.77    3.25
   0  -1  14   21.43    2.53
   0  -1 -14   22.19    2.90
   0   1 -14   26.90    2.94
   0  -1  14   16.73    2.64
   0  -1  14   18.43    2.10
   0   1  14   17.68    2.51
   0  -1 -14   19.14    2.33
   0   1  14   20.85    2.80
   0   1  15   23.67    2.76
   0   1  15   30.93    3.07
   0  -1 -15   35.95    3.48
   0   1 -15   36.28    3.35
   0   1  15   27.89    2.74
   0   1 -15   32.50    3.55
   0  -1  15   24.55    2.81
   0  -1  15   29.50    3.15
   0   1  15   30.06    2.87
   0   1  15   29.84    3.17
   0   1  15   31.66    3.03
   0  -1 -15   39.87    3.86
   0  -1  15   29.59    3.10
   0  -1  15   26.90    2.58
   0  -1 -15   40.39    3.57
   0  -1 -15   38.28    3.58
   0   1  16    1.37    0.84
   0   1  16    0.14    0.59
   0  -1 -16    0.57    1.20
   0  -1 -16    0.80    1.03
   0   1 -16    1.37    1.31
   0   1 -16    1.00    1.15
   0  -1  16    0.67    0.89
   0  -1  16    0.39    0.94
   0   1  16    0.49    0.93
   0   1  16    0.94    0.72
   0   1  16    0.26    0.93
   0  -1 -17    1.62    0.96
   0  -1 -17    1.66    0.86
   0   1 -17    3.91    1.13
   0  -1  17    3.12    0.79
   0   1  17    1.78    0.60
   0   1 -17    3.27    1.10
   0  -1  17    2.70    0.74
   0  -1  17    2.08    0.75
   0   1  17    1.75    0.53
   0   1  18    0.69    0.42
   0   2   0  120.87    7.93
   0  -2   0  138.08    8.18
   0   2   0  124.78    8.27
   0   2   0  112.33    8.04
   0   2   0  138.49    8.34
   0   2   1  222.47   15.74
   0  -2  -1  259.25   15.62
   0  -2   1  251.30   15.93
   0   2   1  250.27   15.77
   0   2   1  250.36   15.70
   0   2  -1  240.77   16.02
   0   2  -1  205.81   15.69
   0   2   2   47.50    3.47
   0   2   2   54.32    3.67
   0   2   2   48.68    3.37
   0  -2   2   52.64    3.66
   0   2   2   53.27    3.65
   0  -2   2   53.75    3.84
   0   2  -2   49.19    3.88
   0  -2   3   25.21    1.79
   0   2   3   29.09    2.29
   0   2   3   30.04    2.31
   0  -2   3   27.44    2.03
   0   2  -3   26.66    2.22
   0  -2   3   28.05    2.25
   0   2   3   25.12    1.93
   0  -2   3   27.70    2.41
   0   2  -3   27.91    2.52
   0   2   4    6.91    1.13
   0   2   4    5.93    0.70
   0   2   4    5.01    0.50
   0  -2  -4    6.16    0.76
   0   2   4    6.55    0.90
   0  -2   4    7.63    1.07
   0  -2   4    7.18    1.17
   0   2  -4    7.19    1.31
   0  -2   4    6.66    0.86
   0   2   4    6.56    1.07
   0   2  -4    4.71    0.88
   0  -2   5  179.90   13.79
   0   2  -5  240.35   14.46
   0  -2   5  176.74   13.75
   0   2  -5  212.14   13.80
   0  -2   5  207.28   13.72
   0  -2   5  211.07   13.99
   0   2  -5  205.27   13.95
   0   2   5  228.56   14.23
   0   2   5  206.11   13.70
   0   2   5  241.86   14.26
   0   2   5  189.97   13.49
   0  -2  -5  205.90   13.50
   0  -2  -5  211.42   14.17
   0  -2   5  207.34   14.11
   0  -2   6  190.10   13.25
   0  -2  -6  184.47   13.54
   0  -2  -6  199.42   13.57
   0   2  -6  202.47   13.55
   0   2  -6  189.26   13.29
   0  -2  -6  181.18   12.94
   0   2   6  237.10   13.99
   0  -2   6  185.80   13.37
   0  -2   6  192.25   13.51
   0   2   6  227.93   13.92
   0  -2   6  194.74   13.65
   0  -2   6  209.87   13.33
   0   2  -6  202.36   13.62
   0   2  -6  192.91   13.57
   0   2   6  187.68   13.22
   0  -2   6  185.58   13.35
   0  -2  -6  205.87   13.13
   0   2  -7   80.09    6.12
   0   2  -7   87.49    6.26
   0  -2   7   68.84    5.88
   0  -2   7   74.83    5.83
   0  -2   7   81.56    5.98
   0   2   7   92.61    6.59
   0  -2   7   73.38    5.52
   0  -2   7   78.06    6.09
   0   2  -7   76.31    5.87
   0  -2  -7   74.60    6.12
   0  -2   7   79.57    5.86
   0  -2  -7   84.14    5.68
   0  -2   7   75.42    5.50
   0  -2   7   74.15    5.81
   0   2   7   71.57    5.75
   0   2  -7   78.36    5.86
   0   2   7   90.51    6.56
   0   2  -7   82.67    6.21
   0  -2  -7   79.39    5.81
   0   2  -8   26.13    2.96
   0  -2  -8   28.60    2.64
   0   2  -8   25.56    2.71
   0   2  -8   24.27    2.39
   0   2  -8   30.04    2.73
   0   2  -8   27.56    2.51
   0  -2   8   26.02    2.78
   0  -2  -8   26.25    2.85
   0  -2   8   27.66    2.67
   0  -2  -8   28.27    2.66
   0   2  -8   23.40    2.69
   0  -2  -8   30.36    3.14
   0  -2   8   28.90    2.79
   0  -2   8   27.72    2.31
   0   2  -8   26.33    2.95
   0  -2   8   26.28    2.34
   0  -2  -8   28.26    2.51
   0  -2   9   12.09    1.42
   0   2  -9   13.14    1.80
   0   2   9   10.99    1.77
   0   2  -9   12.17    1.58
   0   2  -9   11.99    1.89
   0   2  -9   12.91    1.52
   0  -2  -9   10.90    1.98
   0  -2   9   10.54    1.68
   0  -2  -9   13.02    1.68
   0  -2  -9   14.17    1.92
   0  -2   9   11.83    1.77
   0  -2   9   10.14    1.27
   0  -2  -9   12.49    2.23
   0  -2  -9   12.52    2.16
   0   2  -9    8.82    1.70
   0   2  -9   12.40    1.75
   0  -2  -9   11.16    1.72
   0   2 -10   81.14    6.69
   0  -2 -10   94.40    6.71
   0  -2  10   69.83    5.90
   0  -2  10   82.32    6.61
   0  -2  10   80.67    6.45
   0   2 -10   91.14    6.48
   0  -2 -10   78.23    6.70
   0   2 -10   75.26    6.35
   0   2 -10   84.49    6.09
   0  -2  10   78.55    6.02
   0   2 -10   87.59    6.19
   0  -2 -10   86.76    6.31
   0  -2 -10   95.70    7.28
   0  -2 -10   94.36    6.58
   0   2  10   80.67    6.56
   0   2 -11  168.18   12.66
   0  -2  11  178.91   12.45
   0  -2 -11  200.47   12.65
   0   2  11  159.61   12.13
   0   2 -11  174.60   12.04
   0  -2 -11  168.22   12.74
   0  -2 -11  181.65   12.28
   0  -2 -11  196.16   13.33
   0   2 -11  178.91   12.38
   0  -2 -11  185.47   12.72
   0   2 -11  157.61   11.87
   0  -2 -11  206.77   12.82
   0  -2  11  171.75   12.57
   0  -2  11  165.06   11.95
   0   2  11  165.15   12.47
   0  -2 -12  117.85    8.68
   0  -2  12   97.97    7.74
   0  -2 -12   99.11    7.93
   0  -2  12  101.07    7.63
   0   2 -12   98.11    7.95
   0   2  12   72.46    7.10
   0   2  12   96.75    7.75
   0  -2 -12  107.92    7.75
   0   2 -12  102.14    7.48
   0   2 -12  113.04    8.27
   0  -2 -12  114.79    8.00
   0   2  12   93.67    7.57
   0  -2 -12  104.96    7.84
   0  -2  13    1.70    1.13
   0  -2 -13    3.15    1.72
   0  -2  13    0.15    1.52
   0   2 -13    1.70    1.07
   0  -2 -13    1.48    1.56
   0   2 -13    2.65    1.76
   0  -2 -13    2.24    2.07
   0   2  13    0.95    1.05
   0  -2 -13    0.56    1.93
   0  -2 -13    2.93    1.34
   0   2  13    1.22    1.38
   0   2  13    2.15    1.30
   0   2 -13    1.61    1.54
   0   2  13    0.27    0.89
   0  -2  13    2.38    1.38
   0  -2 -13    1.38    1.83
   0  -2  14   35.96    3.50
   0  -2 -14   34.66    3.69
   0   2  14   34.65    3.56
   0  -2 -14   38.81    3.81
   0  -2 -14   47.04    4.54
   0  -2  14   35.01    3.40
   0   2  14   41.56    3.80
   0  -2 -14   46.57    4.41
   0   2 -14   37.18    3.28
   0  -2  14   41.47    3.93
   0   2 -14   41.79    4.00
   0  -2 -14   42.11    3.85
   0  -2  14   36.47    3.63
   0   2 -14   45.87    4.13
   0   2  14   35.58    3.76
   0  -2 -14   45.15    3.88
   0   2  15    8.73    1.51
   0  -2 -15    8.15    1.59
   0   2  15    6.44    1.31
   0  -2  15   10.33    1.44
   0  -2 -15   11.57    1.76
   0  -2  15    9.63    1.70
   0  -2  15    7.28    1.18
   0   2 -15    8.20    1.76
   0   2  15    7.15    1.51
   0  -2 -15   13.75    2.22
   0   2 -15   10.72    1.82
   0  -2 -15    9.05    1.59
   0  -2  16    1.56    0.92
   0   2 -16    1.06    0.91
   0   2 -16    1.44    1.00
   0   2  16    0.91    0.79
   0   2  16    1.80    0.82
   0  -2  16    1.79    0.76
   0  -2 -16    3.40    1.05
   0   2 -16    1.82    1.00
   0  -2  16    1.53    0.67
   0   2  16    3.00    0.87
   0   2  16    1.41    0.80
   0  -2  17    2.88    0.69
   0   2  17    2.35    0.50
   0   2  17    2.71    0.66
   0   2  17    3.12    0.63
   0   2 -17    3.88    0.79
   0   2 -17    2.22    0.75
   0  -3   0    0.39    0.74
   0   3   0    1.46    0.71
   0  -3   0    0.22    0.18
   0   3   0    0.17    0.55
   0  -3   0    0.19    0.56
   0  -3   0    0.39    0.30
   0   3   0    0.38    0.35
   0  -3   0    0.27    0.82
   0  -3  -1   64.30    5.51
   0  -3  -1   73.67    5.73
   0   3   1   59.78    4.99
   0   3  -1   87.41    5.60
   0  -3  -1   97.17    5.62
   0   3   1   68.91    4.86
   0  -3   1   84.87    5.35
   0   3   1   74.59    5.19
   0  -3   1   81.49    5.50
   0   3  -1   97.89    5.81
   0   3   1   77.16    5.26
   0  -3   1   84.19    5.03
   0  -3  -1   84.06    5.35
   0   3   2   86.63    5.60
   0  -3  -2   64.73    5.72
   0   3  -2   67.02    5.46
   0   3  -2   94.41    6.06
   0   3   2   76.49    5.41
   0  -3   2   74.62    5.70
   0  -3   2   87.98    5.78
   0  -3   2   68.28    5.86
   0  -3   2   74.82    6.02
   0   3  -2   96.74    6.19
   0   3   2   76.82    5.28
   0  -3  -2   85.19    6.04
   0  -3  -2   88.00    5.64
   0  -3  -3   70.83    4.93
   0   3   3   76.64    5.07
   0  -3   3   63.43    5.03
   0   3  -3   76.96    5.53
   0  -3  -3   75.51    4.96
   0   3   3   57.91    4.63
   0   3   3   75.37    4.86
   0  -3   3   64.70    4.94
   0  -3   3   61.76    5.20
   0  -3  -3   58.62    5.01
   0  -3   3   70.32    5.16
   0  -3   3   69.82    5.41
   0   3  -3   66.40    4.88
   0  -3  -4   11.35    1.52
   0  -3  -4   10.15    1.39
   0  -3   4   15.46    1.52
   0   3   4   11.35    1.36
   0   3  -4   14.03    1.93
   0  -3   4   14.43    1.70
   0   3  -4   12.40    1.41
   0  -3  -4   11.57    1.43
   0  -3  -4   15.84    1.51
   0   3  -4   12.13    1.62
   0  -3   4    9.71    1.59
   0   3   4   11.99    1.50
   0  -3   4   12.41    1.45
   0  -3   4   12.67    1.79
   0  -3  -5   44.50    3.83
   0  -3   5   54.12    4.34
   0  -3   5   44.42    3.98
   0  -3   5   56.11    4.13
   0   3  -5   59.53    4.72
   0   3   5   52.61    4.15
   0   3  -5   58.61    4.42
   0  -3  -5   48.27    4.10
   0   3   5   54.38    4.30
   0  -3   5   44.12    4.22
   0  -3   5   48.76    4.20
   0  -3  -5   52.28    4.10
   0  -3  -5   53.92    3.93
   0   3   5   42.04    3.79
   0   3  -5   51.77    4.08
   0   3  -5   50.02    4.25
   0   3   6   23.14    2.51
   0  -3   6   23.55    2.49
   0  -3  -6   25.74    2.60
   0  -3  -6   27.84    2.42
   0  -3   6   20.61    2.59
   0   3  -6   29.75    2.79
   0   3  -6   25.38    2.72
   0   3  -6   27.02    2.80
   0  -3  -6   24.82    2.63
   0  -3   6   22.61    2.49
   0  -3   7    6.48    1.34
   0  -3  -7    9.84    1.93
   0  -3   7    7.88    1.50
   0  -3   7    9.47    1.59
   0   3  -7   10.05    1.73
   0   3  -7    9.76    1.79
   0  -3  -7    7.94    1.70
   0  -3  -7    7.71    1.59
   0  -3  -7   10.04    1.46
   0   3  -7    7.46    1.63
   0  -3  -8    6.89    1.56
   0   3  -8    7.45    1.64
   0   3  -8    6.89    1.70
   0  -3   8    4.83    1.36
   0   3  -8    5.73    1.56
   0  -3   8    4.63    1.35
   0   3  -8    5.62    1.55
   0  -3  -8    4.65    1.72
   0  -3  -8    8.47    1.82
   0  -3   8    4.03    1.32
   0   3  -8    2.42    1.04
   0  -3  -8    5.02    1.34
   0  -3   9  187.40   14.48
   0  -3  -9  215.46   14.93
   0   3  -9  209.11   14.73
   0  -3  -9  203.70   14.27
   0   3  -9  199.41   14.51
   0   3  -9  216.89   14.27
   0   3  -9  215.40   14.57
   0  -3  -9  227.95   15.02
   0   3  -9  227.43   15.05
   0   3  -9  203.07   14.81
   0  -3  -9  219.61   14.46
   0  -3  -9  200.81   14.18
   0   3  -9  200.52   14.28
   0   3  -9  178.02   14.28
   0  -3 -10   28.57    3.01
   0   3 -10   28.10    3.14
   0   3 -10   30.54    3.51
   0   3 -10   30.54    2.97
   0   3 -10   31.33    3.22
   0  -3 -10   31.48    3.03
   0  -3 -10   29.60    3.51
   0  -3 -10   32.43    3.27
   0  -3 -10   26.14    3.47
   0  -3  10   24.44    3.09
   0   3 -10   23.57    2.90
   0  -3 -10   25.64    3.54
   0   3 -10   31.99    2.94
   0  -3  11   53.57    4.83
   0   3 -11   59.65    4.50
   0   3 -11   52.40    4.71
   0   3 -11   56.77    4.75
   0  -3 -11   56.27    4.66
   0   3 -11   55.45    5.10
   0  -3 -11   56.48    5.35
   0  -3 -11   58.83    4.91
   0  -3 -11   61.52    5.47
   0  -3 -11   52.92    5.10
   0  -3 -11   44.36    4.39
   0   3 -11   57.34    4.38
   0   3 -11   47.07    4.53
   0   3  11   42.15    4.19
   0  -3 -12   18.59    2.30
   0  -3 -12   19.79    2.89
   0   3  12   10.34    1.73
   0   3 -12   17.56    2.23
   0  -3 -12   20.72    2.67
   0   3  12   16.08    2.19
   0   3 -12   21.24    2.82
   0  -3 -12   18.14    2.86
   0  -3 -12   19.40    2.96
   0  -3  12   14.00    2.44
   0   3 -12   21.29    2.44
   0   3 -12   17.31    1.88
   0  -3 -13   43.47    4.36
   0   3  13   30.68    3.33
   0  -3 -13   38.92    4.05
   0  -3 -13   43.74    3.90
   0   3 -13   41.92    4.06
   0  -3  13   40.34    3.83
   0   3 -13   37.06    3.59
   0  -3  13   36.28    3.61
   0  -3 -13   39.44    3.56
   0   3 -13   42.08    3.58
   0  -3  14    9.44    1.58
   0  -3 -14    9.04    1.88
   0   3  14    8.09    1.56
   0  -3 -14   11.25    1.52
   0   3  14    7.21    1.41
   0  -3 -14    9.84    1.94
   0   3 -14    9.10    1.42
   0   3  14    8.97    1.32
   0   3 -14    8.15    1.43
   0  -3 -15   12.80    1.69
   0  -3 -15    3.86    1.26
   0   3 -15    8.03    1.17
   0   3 -15    9.44    1.23
   0   3 -15   10.50    1.17
   0   3  15    8.11    1.25
   0   3  15    6.74    1.11
   0  -3  15   10.54    1.34
   0   3  16   12.34    1.30
   0  -3  16   15.70    1.40
   0   3  16   10.86    1.25
   0   3  16   15.29    1.44
   0   3  16   17.86    1.45
   0  -4   0   86.80    7.73
   0  -4   0  105.34    7.46
   0  -4   0   98.19    8.01
   0  -4   0  113.78    7.75
   0  -4   0  118.54    7.92
   0  -4   1    0.72    0.76
   0  -4  -1    0.95    0.87
   0  -4  -1    0.66    0.85
   0  -4   1    0.99    0.84
   0  -4  -1    0.41    0.93
   0  -4   1    0.35    0.56
   0  -4   2   14.58    1.60
   0  -4   2   16.19    1.87
   0  -4   2   11.69    1.40
   0  -4   2   11.48    1.89
   0  -4   2   12.66    2.07
   0  -4  -2   10.89    1.73
   0  -4  -2   13.83    1.63
   0  -4  -2   13.61    1.66
   0  -4   3   36.18    3.58
   0  -4  -3   37.74    3.04
   0   4  -3   33.38    3.11
   0  -4   3   31.31    3.34
   0  -4  -3   26.72    3.04
   0  -4   3   34.01    3.21
   0  -4  -3   34.73    2.99
   0  -4   3   34.69    2.97
   0  -4   4   22.61    2.29
   0  -4   4   19.97    2.49
   0   4  -4   22.24    2.46
   0  -4   4   21.49    2.75
   0  -4   4   17.37    2.55
   0  -4  -4   26.35    2.39
   0  -4  -4   24.07    2.35
   0  -4  -4   21.59    2.32
   0   4  -5    1.93    1.05
   0   4  -5    1.43    1.20
   0  -4  -5    2.32    0.97
   0  -4   5    0.99    1.31
   0  -4  -5    1.99    1.10
   0  -4   5    1.85    0.96
   0  -4   5    0.97    1.14
   0  -4  -5    1.25    1.34
   0   4  -5    2.38    1.04
   0   4  -6   19.33    2.42
   0  -4  -6   13.61    1.76
   0  -4  -6   17.84    2.08
   0  -4   6   18.67    2.15
   0   4  -6   14.79    2.15
   0  -4   6   14.28    2.38
   0  -4  -6   16.04    2.46
   0  -4   6   15.34    2.19
   0   4  -6   16.21    2.31
   0  -4  -7    9.47    1.68
   0   4  -7    7.36    1.81
   0  -4   7    7.40    1.62
   0   4  -7    7.51    1.68
   0  -4   7    4.95    1.49
   0  -4   7    5.89    1.74
   0   4  -7    7.51    1.66
   0  -4   7    6.24    1.78
   0  -4  -7    6.67    2.03
   0  -4  -7    4.82    1.51
   0   4  -8   48.91    4.75
   0  -4   8   52.31    4.88
   0   4  -8   56.40    5.01
   0  -4  -8   54.87    5.20
   0  -4   8   53.65    4.81
   0  -4  -8   56.48    4.95
   0   4  -8   57.28    5.02
   0  -4   8   53.23    4.66
   0  -4   8   49.44    4.43
   0  -4  -8   51.01    4.46
   0  -4  -8   55.95    4.60
   0  -4  -9   45.26    4.46
   0  -4  -9   41.96    4.22
   0  -4  -9   39.33    3.90
   0  -4  -9   44.30    3.87
   0   4  -9   42.80    3.88
   0   4  -9   35.59    3.94
   0   4  -9   44.98    4.14
   0  -4   9   39.28    3.94
   0  -4   9   37.77    3.82
   0   4  -9   41.12    4.13
   0  -4  -9   33.39    3.59
   0   4  -9   42.23    3.78
   0  -4   9   40.45    3.94
   0   4 -10   23.84    2.88
   0  -4 -10   18.96    2.44
   0   4 -10   23.00    2.64
   0  -4 -10   24.31    2.73
   0   4 -10   24.90    2.92
   0   4 -10   24.02    2.90
   0   4 -10   25.77    2.64
   0  -4 -10   19.82    2.69
   0  -4 -10   23.41    3.27
   0  -4  10   23.06    2.85
   0  -4  10   23.32    2.76
   0  -4 -11   46.58    3.82
   0   4 -11   44.19    3.93
   0   4 -11   48.54    3.64
   0  -4 -11   29.81    3.39
   0   4 -11   46.83    3.99
   0  -4  11   46.45    3.86
   0  -4  11   42.82    3.88
   0   4 -11   49.07    3.74
   0   4 -11   45.70    4.07
   0   4  11   25.29    3.05
   0  -4 -11   42.18    3.84
   0  -4  12    0.11    1.10
   0   4 -12    0.59    0.86
   0  -4  12    1.57    1.19
   0   4 -12    1.67    1.18
   0   4 -12    1.56    0.95
   0  -4 -12    1.17    1.35
   0   4 -12    1.10    1.19
   0  -4 -13    3.25    1.35
   0   4 -13    1.50    1.05
   0  -4 -13    2.48    1.56
   0   4 -13    0.86    1.05
   0  -4  13    2.85    1.07
   0  -4  13    0.86    0.97
   0  -4  14    1.54    0.84
   0  -4 -14    3.41    1.23
   0  -4  14    1.78    0.88
   0   4 -14    2.68    0.84
   0   4  14    1.55    0.69
   0   4 -14    3.18    0.97
   0  -4 -14    0.98    0.97
   0  -4  15    0.36    0.46
   0  -4  15    0.77    0.53
   0  -4 -15    0.56    0.74
   0  -5   0    0.29    1.10
   0  -5   0    0.15    1.40
   0  -5  -1    4.55    1.51
   0  -5  -1    6.88    1.82
   0  -5  -1    7.62    1.53
   0  -5   1    5.63    1.44
   0  -5  -2    3.77    1.39
   0  -5  -2    1.54    1.29
   0  -5  -2    3.81    1.43
   0  -5   2    3.82    1.43
   0  -5   2    4.88    1.68
   0  -5   2    1.60    1.60
   0   5  -3   39.93    3.82
   0  -5  -3   37.03    3.86
   0  -5   3   41.49    3.73
   0  -5  -3   44.24    3.74
   0  -5   3   42.01    3.61
   0  -5   3   48.91    4.20
   0  -5  -3   32.00    3.57
   0  -5  -3   46.79    3.81
   0  -5   3   44.74    4.26
   0  -5  -4   39.17    3.37
   0  -5  -4   27.76    3.29
   0  -5   4   30.12    3.60
   0  -5   4   40.34    3.37
   0   5  -4   31.80    3.39
   0  -5   4   39.31    3.75
   0  -5   4   34.92    3.20
   0  -5  -4   33.28    3.28
   0  -5  -4   32.39    3.34
   0  -5   5    6.74    1.37
   0  -5  -5    5.10    1.35
   0  -5   5    4.61    1.63
   0  -5   5    7.14    1.97
   0   5  -5    5.19    1.50
   0  -5  -5    4.49    1.65
   0  -5  -5    5.44    1.49
   0   5  -6   12.88    2.00
   0  -5  -6   14.90    2.44
   0  -5  -6   15.05    1.90
   0  -5   6   17.78    2.42
   0   5  -6   19.50    2.49
   0   5  -6   17.76    2.34
   0   5  -6   16.13    2.43
   0  -5   6   18.56    2.15
   0  -5  -6   16.63    2.13
   0  -5   7   12.57    1.95
   0  -5  -7   12.34    2.28
   0  -5   7   14.03    1.91
   0  -5  -7   10.26    1.85
   0   5  -7   10.84    2.10
   0   5  -7   11.47    2.02
   0   5  -7   12.81    2.18
   0   5  -8    4.06    1.64
   0  -5   8    3.91    1.25
   0  -5  -8    4.10    1.72
   0  -5   8    3.40    1.12
   0   5  -8    4.69    1.64
   0   5  -8    5.00    1.66
   0   5  -8    3.10    1.55
   0   5  -8    5.28    1.23
   0  -5  -8    2.77    1.52
   0   5  -8    4.28    1.38
   0  -5  -8    3.55    1.41
   0   5  -9    3.84    1.41
   0  -5   9    6.45    1.63
   0  -5  -9    6.06    1.87
   0  -5  -9    4.75    1.53
   0   5  -9    7.95    1.66
   0   5  -9    6.32    1.63
   0  -5   9    4.22    1.25
   0  -5  -9    5.43    1.38
   0   5  -9    4.39    1.18
   0  -5 -10    4.61    1.22
   0  -5  10    7.52    1.57
   0   5 -10    7.05    1.40
   0   5 -10    5.76    1.21
   0  -5 -10    4.54    1.49
   0  -5  10    6.99    1.34
   0   5 -10    5.79    1.33
   0  -5 -10    7.80    1.92
   0  -5  11    3.05    0.98
   0  -5  11    4.03    1.16
   0   5 -11    5.29    1.17
   0  -5 -11    3.64    1.62
   0  -5 -11    3.10    1.26
   0   5 -11    2.79    0.93
   0   5 -11    3.55    1.00
   0  -5 -11    1.43    0.85
   0   5 -12    1.76    0.70
   0  -5 -12    2.74    1.21
   0   5 -12    1.17    0.60
   0  -5 -12    2.08    0.96
   0   5 -12    0.29    0.85
   0  -5  12    0.85    0.68
   0  -5  12    1.10    0.85
   0  -5 -13    3.94    1.05
   0   5 -13    5.63    0.86
   0  -5  13    3.07    0.65
   0  -5  13    3.83    0.82
   0  -6   0    5.25    1.47
   0  -6   0    6.18    1.62
   0  -6   0    6.44    1.97
   0  -6  -1    2.18    1.18
   0  -6  -1    2.08    1.30
   0  -6   1    1.19    1.25
   0  -6  -1    3.22    1.61
   0  -6   1    1.34    1.20
   0  -6  -2    6.58    1.46
   0  -6   2    3.21    1.65
   0  -6  -2    3.19    1.28
   0  -6   2    3.70    1.26
   0  -6   2    3.50    1.61
   0  -6  -2    2.50    1.28
   0  -6   3   12.18    2.12
   0  -6   3   14.40    1.86
   0  -6  -3   17.11    2.03
   0  -6  -3   11.59    1.94
   0   6  -3   10.28    1.71
   0   6  -3   12.69    1.94
   0   6  -4   28.48    2.73
   0  -6   4   24.11    2.98
   0   6  -4   24.31    2.76
   0  -6  -4   27.98    2.79
   0  -6   4   23.09    2.55
   0   6  -4   26.79    2.60
   0  -6  -4   29.91    2.79
   0  -6   5   24.65    2.79
   0   6  -5   23.55    2.48
   0   6  -5   28.79    2.81
   0   6  -5   27.16    2.68
   0  -6  -5   24.73    2.48
   0  -6   5   27.85    2.54
   0  -6  -5   22.04    2.52
   0   6  -5   25.87    2.74
   0   6  -6   28.51    2.85
   0  -6   6   25.55    2.55
   0  -6  -6   26.39    2.69
   0   6  -6   27.18    2.85
   0  -6   6   25.95    2.78
   0   6  -6   29.52    2.79
   0  -6   6   36.19    3.23
   0  -6  -7    5.63    1.23
   0  -6   7    4.88    1.06
   0   6  -7    7.38    1.48
   0   6  -7    7.84    1.56
   0  -6  -7    3.83    1.27
   0   6  -7    6.88    1.31
   0  -6   7    6.61    1.17
   0  -6  -7    4.28    1.26
   0   6  -8   12.66    1.57
   0  -6  -8    9.26    1.55
   0  -6  -8    7.54    1.42
   0  -6  -8   10.05    1.42
   0  -6   8    9.64    1.30
   0   6  -8   13.07    1.65
   0   6  -8   15.45    1.71
   0   6  -9    5.12    1.04
   0  -6  -9    3.10    0.95
   0  -6   9    2.15    0.66
   0   6  -9    3.90    0.94
   0   6  -9    5.49    1.01
   0   6  -9    3.38    0.79
   0  -6  -9    1.80    1.00
   0  -6  -9    2.26    0.79
   0   6 -10    7.36    0.99
   0   6 -10    6.41    0.93
   0  -6 -10    4.45    1.01
   0   6 -10    6.11    0.95
   0   6 -11    5.27    0.75
   0  -7   0    0.09    0.87
   0   7   0   -0.38    0.69
   0  -7   0   -0.41    0.92
   0  -7  -1   -0.34    0.92
   0   7  -1    0.71    0.73
   0  -7  -1    0.08    0.89
   0  -7   1    1.33    0.91
   0   7  -1    0.11    0.60
   0   7  -2    6.37    0.99
   0  -7   2    7.30    1.21
   0  -7  -2    5.84    1.12
   0   7  -2    3.16    0.95
   0  -7  -2    5.64    1.13
   0  -7   2    6.01    1.29
   0  -7  -3    0.99    0.67
   0  -7  -3    0.06    0.77
   0   7  -3    1.01    0.80
   0  -7   3    1.12    0.92
   0   7  -3    1.03    0.71
   0  -7   3    1.18    0.87
   0  -7  -4    0.51    0.55
   0  -7   4    1.85    0.90
   0   7  -4    0.93    0.62
   0  -7  -4    1.60    0.74
   0  -7   4    0.47    0.76
   0   7  -4    0.72    0.74
   0  -7   5    4.59    0.96
   0  -7  -5    3.32    0.77
   0   7  -5    1.75    0.74
   0   7  -5    3.44    0.74
   0  -7   5    4.13    0.81
   0   7  -6    7.05    1.01
   0   7  -6   10.99    1.06
   0   7  -6    9.96    1.11
   0   7  -6    8.68    1.01
   0  -7   6    7.16    1.06
   0   7  -7    1.48    0.45
   0  -7   7    0.26    0.51
  -1   0  18    0.65    0.56
  -1   0  18    1.25    0.55
  -1   0  17   14.43    1.69
  -1   0  17   10.43    1.29
  -1   0  17   12.77    1.62
  -1   0  16    1.05    0.73
  -1   0  16    0.64    0.85
  -1   0  16   -0.09    0.79
  -1   0  16    1.16    1.25
   1   0 -16    0.14    1.30
  -1   0  15   26.94    2.78
  -1   0  15   27.37    2.70
   1   0 -15   36.46    3.66
  -1   0  15   28.77    3.15
  -1   0  15   25.64    2.83
   1   0 -14   23.09    3.06
  -1   0  14   15.69    2.31
   1   0 -14   20.68    2.94
  -1   0  14   15.40    2.05
   1   0 -14   18.02    2.42
  -1   0  14   18.27    2.22
   1   0 -14   19.38    2.54
  -1   0  14   17.79    2.26
  -1   0  14   18.06    2.43
  -1   0  14   19.45    2.64
  -1   0  13    4.25    1.56
   1   0 -13    7.02    1.35
   1   0 -13    3.06    1.95
   1   0 -13    7.19    1.64
   1   0 -13    3.17    1.76
   1   0 -13    5.42    1.70
  -1   0  13    4.20    1.27
   1   0 -13    2.33    1.18
  -1   0  13    3.73    1.62
  -1   0  13    3.79    1.33
  -1   0  13    3.97    1.54
  -1   0  13    3.59    1.44
   1   0 -12   19.54    2.66
   1   0 -12   24.17    2.74
  -1   0  12   18.64    2.46
   1   0 -12   22.11    2.96
  -1   0  12   20.05    2.76
  -1   0  12   18.12    2.57
   1   0 -12   19.73    2.29
  -1   0  12   18.40    2.57
   1   0 -12   18.17    2.27
   1   0 -12   20.28    2.91
   1   0 -11   22.98    2.80
  -1   0  11   24.66    2.87
  -1   0  11   25.80    2.75
   1   0 -11   27.16    3.12
   1   0 -11   26.09    3.07
  -1   0  11   20.37    2.65
   1   0 -11   23.01    2.79
  -1   0  11   27.67    3.02
   1   0 -11   24.71    2.55
   1   0 -10   54.08    4.77
   1   0 -10   59.71    4.62
  -1   0  10   63.53    5.16
   1   0 -10   63.08    4.91
  -1   0  10   62.89    5.08
   1   0 -10   61.11    5.08
  -1   0  10   62.43    5.19
  -1   0  10   68.62    5.09
   1   0 -10   58.12    5.25
   1   0 -10   60.79    5.09
   1   0  -9   29.31    2.76
   1   0  -9   28.45    2.39
  -1   0   9   29.74    2.86
   1   0  -9   23.61    2.32
  -1   0   9   31.98    2.90
   1   0  -9   28.14    2.55
  -1   0   9   25.22    2.62
  -1   0   9   24.73    2.66
   1   0  -9   24.45    2.82
  -1   0   9   22.82    2.33
   1   0  -9   28.34    2.55
  -1   0   9   30.80    2.70
   1   0  -8    6.99    1.02
  -1   0   8    8.16    1.54
  -1   0   8    7.19    1.26
  -1   0   8    7.38    1.21
   1   0  -8    6.38    1.28
  -1   0   8    6.05    1.24
   1   0  -8    5.50    1.08
  -1   0   8    5.98    0.99
   1   0  -8    6.32    1.21
   1   0  -8    6.94    1.14
   1   0  -8    7.57    1.20
   1   0  -8    6.21    1.30
   1   0  -7  226.57   16.08
   1   0  -7  246.29   16.13
  -1   0   7  272.61   16.83
   1   0  -7  221.69   16.46
  -1   0   7  245.07   16.50
   1   0  -7  252.30   16.20
   1   0  -6  141.60    9.42
   1   0  -6  135.16    9.33
  -1   0   6  136.44    9.62
  -1   0   6  155.26    9.89
   1   0  -6  124.83    9.60
   1   0  -5   13.65    1.29
   1   0  -5   11.25    1.45
  -1   0   5   12.90    1.49
  -1   0   5   13.62    1.30
  -1   0   5   14.96    1.60
  -1   0   4   52.65    3.62
   1   0  -4   49.49    3.59
   1   0  -4   51.42    3.79
  -1   0   4   46.95    3.74
  -1   0   4   50.13    3.81
  -1   0   3  595.71   36.90
   1   0  -3  551.75   37.05
   1   0  -3  552.23   36.88
  -1   0   3  577.80   37.05
   1   0  -2  176.47   12.64
  -1   0   2  188.26   12.65
   1   0  -2  208.17   12.58
   1   0  -1  345.70   21.69
   1   0  -1  349.62   21.74
  -1   0   1  318.32   21.69
   1   0   0  100.38    6.55
   1   0   1   29.51    2.00
   1   0   1   28.69    2.02
  -1   0  -1   29.81    2.07
  -1   0  -1   29.47    2.04
  -1   0  -1   30.16    2.00
   1   0   2 2209.85  138.46
  -1   0  -2 2196.52  138.51
   1   0   2 2021.30  138.49
  -1   0  -2 2073.28  138.54
   1   0   2 2009.20  138.60
  -1   0  -2 2344.28  138.46
   1   0   2 2093.89  138.53
   1   0   3 4813.19  303.30
  -1   0  -3 4181.23  303.21
   1   0   3 4769.27  303.08
   1   0   3 4389.89  303.17
  -1   0  -3 4555.29  303.20
  -1   0  -3 4942.56  303.07
   1   0   3 4625.17  303.14
  -1   0  -3 5218.74  303.14
   1   0   4 1155.41   79.17
  -1   0  -4 1188.79   79.28
   1   0   4 1111.91   79.20
  -1   0  -4 1143.07   79.27
   1   0   4 1376.03   79.15
  -1   0  -4 1263.30   79.09
  -1   0  -4 1290.40   79.15
  -1   0  -5  225.55    3.76
  -1   0  -5  226.24    4.53
  -1   0  -5  215.28    4.43
   1   0   5  206.46    3.91
   1   0   5  200.85    4.08
  -1   0  -5  242.43    3.68
   1   0   5  243.11    3.89
  -1   0  -6  292.40   19.66
   1   0   6  256.21   19.49
  -1   0  -6  277.10   19.61
   1   0   6  266.12   19.44
  -1   0  -6  310.16   19.36
  -1   0  -6  314.87   19.41
   1   0   6  321.97   19.46
   1   0   6  293.68   19.89
  -1   0  -7  388.62   29.03
   1   0   7  477.54   29.50
   1   0   7  432.19   29.18
  -1   0  -7  409.73   28.89
  -1   0  -7  414.67   29.16
   1   0   7  490.01   28.89
  -1   0  -7  488.88   28.80
  -1   0  -7  418.22   28.63
   1   0   7  428.33   28.99
   1   0   7  429.68   28.72
   1   0   7  438.81   28.90
  -1   0  -7  435.92   29.10
   1   0   8  147.92   11.04
  -1   0  -8  151.31   11.64
  -1   0  -8  155.00   11.17
   1   0   8  176.84   11.70
   1   0   8  173.84   11.86
   1   0   8  173.54   11.47
   1   0   8  162.58   11.56
  -1   0  -8  156.00   11.73
   1   0   8  196.72   12.28
  -1   0  -8  153.68   11.43
  -1   0  -8  181.80   11.33
   1   0   8  163.49   11.27
   1   0   9  196.21   13.71
  -1   0  -9  192.99   13.62
   1   0   9  205.77   14.16
  -1   0  -9  196.80   13.92
   1   0   9  204.32   13.85
  -1   0  -9  192.38   14.24
   1   0   9  215.12   14.43
  -1   0 -10    5.52    1.76
   1   0  10    6.09    1.46
   1   0  10    5.80    1.68
  -1   0 -10    4.67    1.57
   1   0  10    4.54    1.24
   1   0  10    4.85    1.57
  -1   0 -10    3.31    1.19
  -1   0 -10    5.49    1.26
  -1   0 -11   47.13    4.14
  -1   0 -11   50.26    4.90
   1   0  11   49.06    4.59
   1   0  11   46.38    4.64
  -1   0 -11   48.44    4.38
   1   0  11   48.00    4.21
   1   0  11   51.13    4.46
  -1   0 -11   49.94    4.77
  -1   0 -12   19.10    2.89
  -1   0 -12   23.04    2.69
   1   0  12   22.63    2.77
   1   0  12   24.98    2.96
   1   0  12   25.32    3.10
  -1   0 -12   22.06    3.24
   1   0  12   18.74    2.90
   1   0  13    9.59    2.07
   1   0  13   10.10    1.50
   1   0  13    9.04    2.15
   1   0  13    9.39    2.17
   1   0  13    8.90    1.95
  -1   0 -13    8.31    1.95
  -1   0 -13    9.90    2.23
  -1   0 -13    9.50    2.22
  -1   0 -13    9.74    1.79
  -1   0 -14    2.92    1.85
  -1   0 -14    2.01    1.08
   1   0  14    0.92    1.36
   1   0  14    2.00    0.83
   1   0  14    2.21    1.39
   1   0  14    0.85    1.39
  -1   0 -14    2.21    1.66
   1   0  14    1.74    1.03
   1   0  14    1.65    1.70
  -1   0 -14    2.26    1.55
   1   0  15   26.63    2.98
   1   0  15   24.97    2.71
   1   0  15   23.92    2.75
  -1   0 -15   24.93    2.81
  -1   0 -15   30.30    3.26
   1   0  15   25.76    2.44
   1   0  15   26.90    2.92
  -1   0 -15   30.45    3.30
   1   0  16    1.70    0.63
  -1   0 -16    2.26    1.00
   1   0  16    2.39    1.05
  -1   0 -16    2.21    1.11
   1   0  16    2.87    0.89
  -1   0 -16    1.78    1.27
   1   0  16    1.18    1.03
  -1   0 -16    0.24    1.07
   1   0  17   -0.34    0.68
  -1   0 -17   -0.08    0.75
  -1   0 -17    1.04    0.94
   1  -1 -18    3.22    0.78
   1   1 -18    4.46    0.79
  -1   1  18    2.64    0.61
   1   1 -17    2.53    1.11
  -1  -1  17    1.36    0.69
   1  -1 -17    3.81    1.22
  -1  -1  17    0.93    0.74
  -1   1  17    1.99    0.86
  -1   1  17    1.21    0.65
  -1   1  17    1.76    0.63
   1   1 -17    2.81    1.15
  -1  -1  17    2.13    0.81
   1  -1 -16    6.99    1.67
   1  -1 -16    5.35    1.49
  -1   1  16    5.28    1.11
  -1  -1  16    5.92    1.35
  -1   1  16    7.58    1.33
  -1   1  16    5.20    1.39
   1   1 -16    4.69    1.44
  -1  -1  16    7.57    1.37
   1   1 -16    6.28    1.61
  -1   1  16    5.67    1.23
  -1  -1  16    7.37    1.34
  -1   1  16    4.69    1.22
  -1   1  15    8.60    1.81
  -1  -1  15   10.61    1.55
  -1   1  15    8.74    1.43
  -1  -1  15    8.85    1.32
   1   1 -15   12.03    2.03
  -1  -1  15    8.13    1.74
   1  -1 -15   15.99    2.39
   1  -1 -15   12.76    2.16
  -1  -1  15    9.75    1.83
  -1   1  15   11.84    1.75
  -1   1  15   13.74    1.87
   1   1 -15   13.12    2.26
   1  -1 -15   11.10    2.11
  -1   1  15   11.15    1.82
  -1  -1  15    9.93    1.44
   1   1 -15   11.23    2.16
  -1   1  14    6.79    1.79
   1   1 -14    5.23    1.42
  -1  -1  14    6.76    1.43
   1  -1 -14    5.97    1.56
  -1   1  14    6.52    1.42
  -1  -1  14    8.50    1.33
  -1  -1  14    8.30    1.81
   1  -1 -14   11.60    2.31
   1  -1 -14   11.30    2.46
  -1   1  14    6.94    1.68
  -1  -1  14    7.03    1.88
   1  -1 -14    6.52    2.12
  -1   1  14    6.67    1.65
   1   1 -14    9.81    2.25
   1   1 -14    9.10    2.01
   1  -1 -14    6.77    1.97
  -1  -1  14    8.07    1.47
  -1   1  13    2.85    1.64
  -1  -1  13    0.26    0.98
   1  -1 -13    1.63    1.95
  -1   1  13    0.54    1.13
   1  -1 -13    1.08    1.39
   1   1 -13    0.97    1.49
   1  -1 -13    1.40    1.66
  -1  -1  13    1.39    1.40
   1   1 -13    2.04    1.34
  -1  -1  13    2.25    1.00
   1  -1 -13    1.83    1.81
   1   1 -13    1.67    0.95
  -1   1  13    1.81    1.40
   1   1 -13    0.53    1.63
   1  -1 -13    2.26    1.72
  -1  -1  13    0.52    0.99
  -1   1  13    1.74    1.35
  -1  -1  12    5.84    1.44
   1  -1 -12    7.87    1.96
   1  -1 -12    3.94    1.71
   1  -1 -12    5.11    2.02
  -1   1  12    6.27    1.62
  -1   1  12    7.31    1.92
   1   1 -12    4.00    1.21
   1   1 -12    4.45    1.84
   1   1 -12    6.76    1.77
  -1  -1  12    7.08    1.41
  -1   1  12    7.99    1.90
   1  -1 -12    9.23    2.20
   1   1 -12    6.78    1.63
  -1  -1  12    4.86    1.72
  -1   1  12    7.63    1.69
   1  -1 -12    5.11    1.60
  -1  -1  12    6.09    1.24
  -1   1  11   77.21    5.92
  -1  -1  11   79.15    5.95
   1  -1 -11   79.43    6.65
   1   1 -11   80.29    6.57
   1   1 -11   79.92    6.03
   1  -1 -11   69.69    6.20
  -1  -1  11   72.27    6.34
   1   1 -11   88.02    6.67
   1   1 -11   77.72    6.42
  -1   1  11   77.49    6.32
   1  -1 -11   93.67    7.09
   1  -1 -11   82.15    6.61
  -1  -1  11   74.75    5.98
  -1  -1  11   74.85    6.14
   1  -1 -11   77.84    6.18
  -1   1  11   82.63    6.41
   1  -1 -11   82.71    6.24
   1  -1 -10   80.39    6.48
   1  -1 -10   83.24    6.69
  -1   1  10   80.79    6.16
  -1  -1  10   75.80    6.54
   1   1 -10   81.15    6.70
  -1   1  10   82.36    6.55
  -1   1  10   91.83    6.63
  -1  -1  10   84.09    6.44
  -1  -1  10   89.77    6.25
   1  -1 -10   81.89    6.34
   1   1 -10   88.43    6.77
   1   1 -10   78.69    6.24
   1  -1 -10   93.14    6.48
   1   1 -10   84.56    6.62
   1  -1 -10   87.74    6.82
  -1  -1  10   90.07    6.32
   1   1 -10   76.36    5.98
   1   1  -9   40.96    3.73
   1  -1  -9   40.75    3.89
  -1  -1   9   44.20    4.04
  -1   1   9   47.24    3.90
  -1  -1   9   39.82    3.72
   1  -1  -9   35.49    3.69
   1   1  -9   45.36    4.00
   1   1  -9   44.62    3.45
   1   1  -9   44.19    3.87
   1  -1  -9   40.53    3.49
   1   1  -9   42.27    3.46
   1  -1  -9   49.53    3.76
  -1  -1   9   41.16    3.86
   1  -1  -9   48.05    3.76
  -1  -1   9   48.37    3.65
   1   1  -9   43.35    3.67
  -1  -1   9   45.73    3.57
   1  -1  -9   51.31    3.62
  -1   1   9   41.81    3.51
   1   1  -9   42.46    3.96
   1  -1  -9   47.03    4.07
   1   1  -8   50.29    4.58
   1   1  -8   51.07    4.20
   1   1  -8   47.31    4.28
   1   1  -8   51.56    4.06
   1  -1  -8   53.74    4.40
  -1  -1   8   58.58    4.20
   1  -1  -8   57.26    4.21
   1  -1  -8   53.29    4.43
   1   1  -8   54.46    4.50
   1  -1  -8   49.51    4.44
   1  -1  -8   53.28    4.02
  -1   1   8   59.88    4.41
   1   1  -8   55.46    4.43
  -1  -1   8   51.63    4.36
   1   1  -8   53.90    4.23
   1  -1  -8   51.59    4.46
  -1  -1   8   56.29    4.69
  -1  -1   8   57.81    4.14
   1   1  -8   47.56    4.36
   1   1  -8   51.22    4.25
  -1  -1   8   57.89    4.63
   1  -1  -8   58.72    4.26
  -1  -1   8   56.85    4.58
  -1   1   8   58.89    4.87
  -1   1   8   57.47    4.42
  -1   1   8   50.64    4.02
  -1   1   8   48.35    4.22
  -1  -1   8   51.80    4.28
   1  -1  -8   61.72    4.15
   1   1  -8   54.28    4.04
   1   1  -7   39.64    3.71
  -1  -1   7   47.98    3.53
   1  -1  -7   35.27    3.66
   1  -1  -7   48.36    3.30
  -1  -1   7   46.90    3.55
   1   1  -7   48.09    3.65
   1  -1  -7   42.26    3.72
  -1  -1   7   43.67    3.70
   1   1  -7   46.66    3.68
  -1  -1   7   51.73    3.96
  -1  -1   7   44.05    3.65
   1   1  -7   44.27    3.60
  -1   1   7   47.73    3.72
  -1  -1   7   49.24    3.92
   1  -1  -7   41.69    3.71
   1   1  -7   41.46    3.90
   1  -1  -7   48.00    3.57
  -1   1   7   48.98    4.22
  -1   1   7   50.08    3.71
  -1  -1   7   53.49    4.11
   1  -1  -6   53.65    3.83
  -1  -1   6   62.81    4.42
  -1  -1   6   54.73    4.35
  -1  -1   6   58.20    4.54
  -1   1   6   62.80    4.68
   1  -1  -6   53.36    4.33
  -1   1   6   56.91    4.17
   1   1  -6   52.63    4.18
  -1   1   6   57.48    4.26
   1   1  -6   51.15    4.40
  -1   1   5  134.27    8.73
   1  -1  -5  125.34    8.46
  -1   1   5  117.76    8.26
   1   1  -5  109.13    8.50
  -1  -1   5  124.86    8.40
   1   1  -5  115.59    8.32
   1  -1  -5  120.33    7.98
  -1   1   5  125.25    8.34
  -1  -1   5  127.06    8.45
   1   1  -4  320.17   20.52
  -1   1   4  339.59   20.57
  -1   1   4  312.06   20.21
  -1  -1   4  323.04   20.34
  -1  -1   4  300.58   20.26
   1  -1  -4  297.93   19.96
   1   1  -4  277.97   20.26
   1  -1  -4  319.83   20.36
  -1   1   4  362.53   20.57
  -1   1   3 1876.31  114.74
  -1  -1   3 1763.15  114.75
   1  -1  -3 1661.24  114.26
  -1  -1   3 1910.74  114.58
  -1   1   3 1920.61  114.49
  -1  -1   3 1821.42  114.50
   1  -1  -3 1893.02  114.59
  -1   1   3 2103.77  114.73
   1   1  -3 1768.43  114.66
  -1   1   2 1545.27  102.35
  -1  -1   2 1528.31  102.63
  -1   1   2 1675.01  102.58
   1  -1  -2 1559.96  102.45
  -1  -1   2 1661.80  102.47
   1   1  -2 1624.86  102.54
   1  -1  -1  137.60    8.60
   1   1  -1  136.90    8.69
  -1   1   1  121.91    8.63
  -1   1   1  124.00    8.58
   1  -1  -1  127.96    8.55
   1   1  -1  128.26    8.55
  -1   1   1  123.16    8.55
  -1  -1   1  129.08    8.78
  -1  -1   1  148.23    8.52
   1  -1  -1  126.90    8.72
  -1   1   1  126.90    8.60
   1  -1   0 3154.70  196.82
   1  -1   0 2774.92  196.77
  -1  -1   0 3124.93  196.83
  -1   1   0 3006.46  196.76
  -1  -1   0 3180.93  196.91
  -1   1   0 3056.68  196.87
   1  -1   0 3238.63  196.79
  -1   1  -1 4481.20  277.94
   1   1   1 4476.01  278.00
  -1  -1  -1 4186.84  278.02
  -1  -1  -1 4284.04  277.87
  -1   1  -1 4294.98  278.08
  -1   1  -1 4078.68  278.12
   1  -1   1 4396.18  278.06
   1  -1   1 4301.89  277.92
   1   1   2 1245.35   80.65
   1   1   2 1051.92   80.75
  -1  -1  -2 1239.46   80.66
  -1   1  -2 1386.27   80.74
   1  -1   2 1203.90   80.81
   1  -1   2 1333.89   80.79
   1  -1   2 1301.22   80.74
  -1   1  -3  957.97   61.29
   1   1   3  929.51   61.37
   1  -1   3  940.61   61.32
   1  -1   3  938.43   61.32
   1   1   3  959.92   60.93
  -1   1  -3  941.86   61.17
  -1  -1  -3  926.15   61.12
   1   1   3  936.62   61.08
   1  -1   4  771.28   48.60
   1   1   4  769.48   48.31
   1  -1   4  682.57   48.52
   1   1   4  745.48   48.64
   1   1   4  749.44   48.11
   1   1   4  755.58   48.34
   1  -1   4  698.47   48.51
  -1  -1  -4  727.23   48.26
  -1   1  -4  793.82   48.54
  -1   1  -4  754.36   48.34
  -1   1  -5  228.85   15.59
   1   1   5  233.75   15.41
  -1   1  -5  234.53   15.41
  -1  -1  -5  233.17   15.32
  -1   1  -5  238.61   15.64
   1   1   5  241.69   15.20
   1   1   5  226.61   15.43
   1   1   5  217.14   15.39
   1   1   5  225.99   15.78
   1  -1   5  230.58   15.66
  -1   1  -5  231.09   15.83
   1   1   6  334.09   21.54
  -1  -1  -6  327.18   21.40
   1  -1   6  289.66   21.65
   1   1   6  336.49   21.30
  -1   1  -6  351.48   22.09
   1  -1   6  324.03   21.78
   1   1   6  332.79   21.56
   1   1   6  332.62   22.04
  -1   1  -6  332.94   21.49
  -1  -1  -6  276.32   21.79
  -1   1  -6  325.44   21.77
  -1   1  -6  329.69   21.69
   1  -1   7  526.40   35.25
  -1   1  -7  483.11   35.02
  -1  -1  -7  534.50   35.06
  -1  -1  -7  507.51   35.45
  -1   1  -7  494.00   35.42
   1   1   7  571.38   35.88
   1  -1   7  539.19   35.30
  -1   1  -7  489.20   35.41
   1  -1   7  509.46   35.41
  -1   1  -7  567.34   35.53
   1  -1   7  473.42   35.31
   1   1   7  562.74   35.26
   1   1   7  581.43   35.27
   1  -1   7  520.42   35.42
  -1   1  -7  550.27   35.30
  -1   1  -7  535.29   35.12
  -1   1  -7  584.50   35.85
   1   1   7  586.30   34.96
  -1   1  -7  526.99   35.25
   1  -1   7  541.74   35.15
  -1   1  -7  523.00   35.45
  -1  -1  -7  511.69   35.59
  -1  -1  -7  580.89   35.06
   1   1   7  534.35   35.48
  -1  -1  -7  500.06   35.55
  -1  -1  -7  560.37   35.03
  -1   1  -8  158.16   10.58
  -1   1  -8  146.29   10.48
  -1   1  -8  124.45    9.95
  -1  -1  -8  141.01   10.66
   1  -1   8  148.68   10.30
  -1  -1  -8  150.18    9.99
   1  -1   8  156.87   10.19
  -1   1  -8  145.77   10.08
  -1   1  -8  151.87   10.26
  -1  -1  -8  162.18   10.07
   1  -1   8  151.57   10.62
  -1  -1  -8  123.77   10.09
  -1   1  -8  139.76   10.43
   1   1   8  133.49    9.84
   1  -1   8  146.35   10.28
   1   1   8  161.53   10.32
  -1  -1  -8  122.17   10.22
  -1   1  -8  134.45    9.96
  -1   1  -8  170.04   10.94
  -1  -1  -8  158.95   10.10
  -1   1  -8  135.95   10.41
  -1   1  -8  146.12   10.24
  -1  -1  -8  144.95   10.67
   1  -1   8  139.59   10.38
   1   1   8  154.40   10.57
  -1  -1  -9   54.87    4.89
   1   1   9   65.60    5.35
   1   1   9   64.81    5.23
  -1   1  -9   55.71    4.68
   1  -1   9   62.64    5.06
  -1  -1  -9   69.32    4.93
   1  -1   9   66.55    4.93
  -1   1  -9   60.65    4.68
   1   1   9   68.41    4.94
  -1  -1  -9   56.09    5.05
  -1   1  -9   58.73    5.15
   1  -1   9   60.22    5.06
  -1   1  -9   56.21    5.14
  -1   1  -9   55.96    5.13
  -1  -1  -9   63.51    4.79
  -1   1 -10   20.03    2.71
   1   1  10   20.99    2.68
  -1  -1 -10   16.76    2.32
   1   1  10   25.71    2.49
   1  -1  10   17.94    2.44
   1  -1  10   21.92    2.40
   1   1  10   21.31    2.73
   1  -1  10   21.63    2.57
   1  -1  10   23.54    2.10
  -1   1 -10   20.22    2.70
  -1  -1 -10   27.87    2.60
  -1  -1 -10   22.49    2.68
   1  -1  10   20.85    2.11
  -1   1 -10   19.05    2.13
  -1   1 -10   22.18    2.66
   1  -1  11    3.38    1.75
   1   1  11    2.55    1.52
  -1   1 -11    2.12    1.37
   1  -1  11    3.53    1.33
   1  -1  11    1.64    0.90
  -1  -1 -11    1.71    1.21
   1   1  11    2.43    1.32
  -1   1 -11    0.85    1.56
   1  -1  11    1.54    1.29
  -1   1 -11    2.50    1.44
   1   1  11    0.90    1.41
   1  -1  11    2.10    0.80
  -1  -1 -11    1.52    1.49
  -1  -1 -11    3.48    1.59
  -1   1 -12   94.95    7.67
   1  -1  12   97.93    7.59
  -1   1 -12   90.99    7.75
   1   1  12   94.02    7.63
   1   1  12   90.90    7.16
  -1  -1 -12   92.97    7.63
  -1  -1 -12   93.55    7.30
   1  -1  12   98.16    7.75
   1  -1  12   92.60    6.89
   1  -1  12   92.24    7.23
  -1  -1 -12   86.67    7.20
   1  -1  12  100.88    7.58
  -1   1 -12   94.45    7.63
   1   1  12  100.81    7.70
   1   1  13   45.45    4.41
   1   1  13   41.64    4.17
  -1   1 -13   40.93    4.25
  -1  -1 -13   52.51    4.52
  -1  -1 -13   46.86    4.61
   1   1  13   44.92    4.25
   1  -1  13   40.14    4.19
  -1  -1 -13   46.80    4.89
  -1   1 -13   51.97    4.42
   1  -1  13   44.89    4.39
  -1  -1 -13   45.07    4.18
  -1   1 -13   36.60    3.82
   1  -1  13   44.44    4.15
   1  -1  13   41.12    3.92
  -1  -1 -13   36.14    3.71
  -1   1 -13   39.65    4.41
   1  -1  13   39.19    3.50
  -1  -1 -14   33.75    3.87
  -1  -1 -14   32.84    3.69
  -1   1 -14   38.31    3.96
   1   1  14   31.26    3.41
   1  -1  14   33.24    3.50
   1  -1  14   36.27    3.57
  -1  -1 -14   36.16    4.10
   1   1  14   40.01    3.86
  -1   1 -14   33.70    3.62
   1   1  14   33.69    3.61
   1  -1  14   34.22    3.71
  -1   1 -14   36.18    3.59
  -1  -1 -15    0.92    1.12
   1  -1  15    0.80    1.06
   1   1  15    0.64    0.97
   1   1  15    1.09    0.91
   1   1  15    1.26    0.80
  -1   1 -15    1.90    1.42
  -1  -1 -15    0.33    1.46
  -1   1 -15    0.25    0.97
  -1  -1 -15    0.63    1.28
  -1  -1 -15    0.57    1.31
   1  -1  15    1.27    1.25
   1  -1  15    1.82    1.08
   1   1  15    0.23    1.03
   1   1  15    0.50    1.17
  -1   1 -15    1.03    1.03
  -1  -1 -16    1.11    0.97
   1  -1  16    1.34    0.86
  -1  -1 -16   -0.39    1.16
   1   1  16    1.44    0.68
   1  -1  16    0.48    0.90
  -1   1 -16    0.42    0.75
   1   1  16    1.52    0.76
   1   1  16    0.62    0.57
   1   1  16    0.09    0.88
   1  -1  16    0.90    0.76
   1   1  16    0.43    0.73
  -1  -1 -16    0.10    1.00
  -1  -1 -16    0.43    0.96
  -1   1 -16    0.58    1.06
   1  -1  17    1.91    0.69
  -1   1 -17    1.49    0.88
  -1  -1 -17    1.61    0.73
  -1   1 -17    2.50    0.91
   1  -1  17    0.51    0.46
   1  -1  17    1.12    0.56
  -1  -1 -17    2.07    0.80
  -1   2  17    3.99    0.74
   1   2 -17    3.35    0.87
  -1   2  17    3.85    0.72
  -1   2  17    3.87    0.70
   1   2 -17    2.26    0.74
  -1  -2  17    3.89    0.78
  -1  -2  16    6.72    1.04
  -1  -2  16    6.52    1.03
  -1  -2  16    7.37    1.32
  -1   2  16    4.75    1.16
   1   2 -16    7.41    1.36
  -1   2  16    8.47    1.28
   1  -2 -16    7.98    1.47
  -1   2  16    4.61    1.03
  -1   2  16    5.55    1.10
  -1  -2  16    7.77    1.17
  -1   2  16    8.93    1.23
   1   2 -16    7.18    1.36
   1  -2 -15   17.93    2.31
   1   2 -15   17.09    1.94
  -1   2  15   12.64    1.82
   1  -2 -15   12.67    2.01
   1  -2 -15   14.09    2.02
  -1   2  15   14.97    1.96
  -1  -2  15   14.87    1.88
   1   2 -15   14.43    2.06
  -1  -2  15   13.72    2.04
   1   2 -15   17.08    2.26
   1   2 -15   15.23    2.13
  -1  -2  15   13.25    1.71
  -1  -2  15   12.97    1.72
  -1   2  14   62.95    5.43
   1   2 -14   69.86    5.29
   1  -2 -14   70.70    5.64
   1  -2 -14   66.69    5.71
   1  -2 -14   73.81    5.78
  -1   2  14   62.25    5.51
  -1  -2  14   69.19    5.75
   1   2 -14   79.81    6.07
  -1  -2  14   63.33    5.31
  -1  -2  14   65.54    5.43
   1   2 -14   65.26    5.72
   1  -2 -14   73.45    5.89
  -1   2  14   57.87    5.25
   1  -2 -14   78.04    6.28
  -1  -2  13   33.39    3.76
  -1   2  13   34.40    3.50
   1   2 -13   34.86    3.84
   1  -2 -13   36.87    3.95
   1   2 -13   43.83    4.25
  -1   2  13   33.87    3.72
  -1  -2  13   33.74    3.55
   1  -2 -13   44.13    4.53
   1  -2 -13   43.58    4.10
   1  -2 -13   44.52    4.74
  -1   2  13   36.84    3.71
   1   2 -13   37.64    3.46
   1  -2 -13   40.66    3.84
  -1  -2  13   33.33    3.52
  -1  -2  13   33.55    3.47
   1  -2 -13   42.90    3.96
   1   2 -12  151.30   10.80
   1   2 -12  148.23   10.38
  -1  -2  12  129.41   10.34
   1  -2 -12  170.18   11.54
  -1   2  12  142.21   10.46
  -1  -2  12  141.36   10.42
   1   2 -12  119.17    9.84
   1  -2 -12  148.17   10.47
   1  -2 -12  134.64   10.68
   1  -2 -12  152.41   10.80
   1  -2 -12  164.27   11.27
   1  -2 -12  166.14   10.84
  -1  -2  12  134.37   10.61
   1  -2 -11   74.29    6.12
   1  -2 -11   82.52    6.11
  -1  -2  11   65.37    5.31
   1  -2 -11   79.37    6.53
  -1   2  11   59.25    5.23
  -1  -2  11   60.77    5.20
  -1  -2  11   69.10    5.72
  -1  -2  11   73.76    5.74
   1   2 -11   70.78    5.66
   1   2 -11   77.19    6.07
  -1  -2  11   67.42    5.91
   1  -2 -11   80.96    5.88
   1   2 -11   65.59    5.29
  -1   2  11   78.10    5.88
   1  -2 -11   72.65    5.90
   1  -2 -10   46.96    4.09
  -1  -2  10   42.12    3.61
   1   2 -10   43.42    3.64
  -1   2  10   41.76    3.60
   1  -2 -10   50.88    4.07
   1   2 -10   39.37    3.99
  -1  -2  10   43.16    3.89
   1   2 -10   47.93    4.02
   1   2 -10   49.48    4.04
   1   2 -10   41.00    4.26
  -1  -2  10   41.04    3.93
   1  -2 -10   52.27    4.27
   1   2 -10   46.47    3.76
   1  -2 -10   50.54    4.65
  -1  -2  10   40.61    3.52
   1  -2 -10   37.85    3.58
   1  -2 -10   40.31    4.16
  -1  -2  10   40.25    4.03
   1  -2  -9  103.54    7.75
   1  -2  -9  116.51    8.21
   1   2  -9  110.60    7.90
  -1  -2   9  101.78    7.69
   1  -2  -9  112.52    8.19
   1   2  -9  105.54    8.19
   1   2  -9  115.79    7.87
   1  -2  -9  116.16    8.64
  -1  -2   9  111.56    8.04
   1   2  -9  113.66    8.42
  -1  -2   9  105.47    7.76
   1  -2  -9  101.14    8.25
  -1  -2   9  102.73    8.04
   1   2  -9  114.75    8.12
   1  -2  -9  112.63    7.99
   1   2  -9  111.41    8.10
   1  -2  -8   57.44    4.90
   1  -2  -8   63.22    4.59
   1  -2  -8   59.18    4.60
  -1  -2   8   55.56    4.50
   1   2  -8   56.10    4.64
   1  -2  -8   55.55    4.59
   1   2  -8   55.24    4.44
  -1  -2   8   51.16    4.53
   1  -2  -8   57.01    4.31
  -1  -2   8   54.59    4.27
   1   2  -8   57.36    4.42
   1   2  -8   55.91    4.60
  -1  -2   8   55.39    4.30
  -1   2   8   60.75    5.09
   1   2  -8   55.46    4.61
   1   2  -8   62.61    4.81
   1  -2  -8   56.13    4.80
   1   2  -8   54.60    4.80
   1  -2  -8   60.20    5.04
   1  -2  -7    1.16    0.81
   1   2  -7   -0.25    0.81
  -1  -2   7    0.79    0.56
   1   2  -7    0.45    0.75
   1   2  -7    0.63    0.74
  -1  -2   7    0.26    0.69
   1  -2  -7    0.67    0.70
  -1   2   7    0.56    0.76
  -1  -2   7    0.86    0.53
   1   2  -7    1.41    0.78
  -1  -2   7    0.69    0.66
   1   2  -7    1.52    1.03
  -1  -2   7    1.23    0.68
   1   2  -7    0.82    0.75
   1   2  -7    0.78    0.90
  -1  -2   7    0.66    0.75
   1  -2  -7   -0.34    0.78
   1  -2  -7    0.49    0.63
   1  -2  -7   -0.11    0.92
   1   2  -7    1.71    0.88
  -1   2   7    0.95    0.71
   1  -2  -7    0.23    0.83
   1   2  -7    0.20    0.84
   1   2  -7    1.32    0.90
  -1  -2   7    0.71    0.52
  -1   2   6    6.60    1.26
   1   2  -6    8.69    1.30
   1  -2  -6    6.11    1.02
  -1   2   6    6.62    1.04
  -1  -2   6    6.53    0.88
   1   2  -6    8.93    1.24
   1  -2  -6    6.49    1.25
   1   2  -6    8.44    1.32
   1   2  -6    7.52    1.22
  -1  -2   6    5.56    0.86
  -1  -2   6    6.28    1.11
   1   2  -6    4.81    1.15
  -1   2   6    5.49    0.77
  -1  -2   6    6.27    1.00
   1  -2  -6    6.42    1.29
  -1  -2   6    5.82    1.04
  -1  -2   6    3.83    1.18
   1   2  -6    5.44    1.16
  -1  -2   6    6.67    0.89
   1  -2  -6    4.04    1.12
  -1  -2   6    7.31    1.02
  -1   2   6    5.54    0.55
   1   2  -5   10.89    1.50
  -1   2   5   12.44    1.58
  -1   2   5    8.52    1.01
  -1   2   5   10.29    0.84
   1  -2  -5    9.83    1.44
  -1  -2   5    9.88    1.49
  -1  -2   5   12.93    1.28
  -1  -2   5    9.31    1.26
  -1   2   5   10.39    0.93
  -1  -2   5   10.97    1.05
  -1   2   5   11.45    1.28
  -1   2   4  216.37   13.06
  -1  -2   4  253.36   13.15
  -1   2   4  205.69   12.74
  -1  -2   4  221.09   13.50
  -1   2   4  207.03   12.77
   1   2  -4  227.44   13.46
  -1   2   4  251.07   13.45
  -1   2   4  269.02   13.48
  -1   2   3   77.97    5.49
  -1   2   3   81.33    5.55
  -1   2   3   93.91    5.92
  -1   2   3   79.42    5.48
  -1  -2   3   93.81    6.13
   1   2  -3   81.44    5.89
  -1  -2   2   55.70    4.20
   1   2  -2   62.15    4.30
  -1   2   2   55.23    3.91
   1   2  -2   56.47    4.07
  -1   2   2   52.27    3.79
  -1   2   2   64.64    3.96
  -1   2   1   60.41    4.12
   1   2  -1   71.16    4.50
  -1   2   1   57.51    4.17
   1  -2  -1   63.72    4.10
  -1   2   1   57.66    4.29
  -1  -2   1   59.83    4.36
  -1  -2   1   60.59    4.17
  -1   2   1   60.64    4.17
   1   2  -1   59.41    4.24
   1  -2   0  160.75    8.74
   1   2   0  132.33    8.46
  -1  -2   0  160.50    8.77
   1   2   0  165.37    8.91
  -1   2   0  153.08    8.94
  -1   2   0  147.78    8.55
   1  -2   0  156.79    8.63
   1  -2   0  143.57    8.67
  -1   2   0  143.92    8.78
  -1   2  -1  297.14   19.16
  -1  -2  -1  286.94   18.66
   1  -2   1  321.73   19.03
  -1   2  -1  282.86   18.67
   1  -2   1  286.01   18.77
   1   2   1  290.65   18.94
  -1   2  -2  565.52   37.08
   1   2   2  576.70   36.70
   1  -2   2  607.22   36.93
   1  -2   2  552.37   36.52
  -1  -2  -2  568.04   36.80
   1   2   2  578.09   36.85
  -1   2  -2  549.86   36.63
  -1   2  -3   87.06    6.63
  -1  -2  -3   91.83    6.27
  -1   2  -3   80.70    6.21
   1  -2   3  106.57    6.47
   1  -2   3   92.05    6.02
   1  -2   3  100.29    6.54
   1   2   3   80.05    6.13
   1   2   3   89.55    6.44
   1  -2   3   94.99    6.13
   1  -2   4  479.55   30.15
   1  -2   4  457.67   29.88
   1   2   4  459.07   30.23
  -1   2  -4  454.79   30.01
  -1  -2  -4  443.99   29.87
   1  -2   4  481.68   30.25
  -1   2  -4  491.36   30.51
   1  -2   4  448.84   29.69
  -1   2  -4  445.46   29.94
   1  -2   5   28.61    2.71
   1  -2   5   29.41    2.47
  -1  -2  -5   27.49    2.33
   1   2   5   25.40    2.31
  -1   2  -5   28.90    2.80
  -1   2  -5   30.22    2.49
   1  -2   5   29.41    2.62
  -1  -2  -5   31.05    2.42
   1   2   5   26.14    2.71
  -1   2  -5   33.15    2.66
   1  -2   5   29.10    2.67
  -1   2  -5   29.67    2.96
  -1   2  -6  225.18   15.46
  -1  -2  -6  228.65   15.88
   1  -2   6  215.30   15.72
  -1  -2  -6  246.88   15.39
  -1   2  -6  226.13   15.68
  -1   2  -6  217.42   15.85
  -1  -2  -6  221.25   15.28
   1  -2   6  221.07   15.45
  -1   2  -6  232.40   15.89
  -1   2  -6  217.71   15.70
   1  -2   6  242.64   15.78
  -1  -2  -6  212.53   15.77
  -1   2  -6  248.23   15.73
   1   2   6  203.09   15.30
   1  -2   6  216.25   15.62
   1   2   6  267.69   15.17
   1  -2   6  225.29   15.53
   1   2   6  241.28   16.02
   1  -2   7  109.78    8.43
  -1  -2  -7  115.39    8.73
  -1   2  -7  117.24    8.46
   1  -2   7  115.52    8.33
  -1  -2  -7  109.60    8.61
   1   2   7  126.27    8.91
   1  -2   7  114.84    8.43
  -1   2  -7  115.55    8.45
   1  -2   7  114.76    8.45
  -1   2  -7  107.52    8.15
  -1  -2  -7  125.85    8.87
  -1   2  -7  109.45    8.62
   1  -2   7  114.87    8.24
  -1  -2  -7  133.55    8.20
  -1  -2  -7  104.79    8.16
  -1   2  -8   47.20    4.01
   1   2   8   44.21    3.90
   1  -2   8   41.35    3.83
  -1  -2  -8   41.48    4.17
   1  -2   8   45.18    4.03
   1  -2   8   50.18    4.06
  -1   2  -8   48.96    3.85
  -1  -2  -8   41.38    3.72
  -1  -2  -8   38.40    4.08
   1  -2   8   39.98    3.68
  -1  -2  -8   44.95    3.66
  -1  -2  -9    8.02    1.52
  -1   2  -9   10.63    1.97
  -1  -2  -9    9.26    1.91
   1   2   9    6.81    1.53
  -1   2  -9    8.32    1.23
   1  -2   9    7.52    1.48
  -1  -2  -9    9.16    1.59
  -1   2  -9    8.19    1.28
  -1   2  -9    9.53    1.52
   1  -2   9    8.71    1.70
   1  -2   9    8.81    1.73
  -1  -2  -9    7.45    1.94
  -1   2  -9    7.73    1.52
  -1   2  -9    9.90    1.77
   1  -2  10    4.93    1.64
   1   2  10    7.70    1.62
  -1  -2 -10    8.70    1.71
  -1   2 -10   11.91    2.16
  -1   2 -10    5.55    1.78
  -1   2 -10    7.20    1.19
  -1  -2 -10    9.92    2.28
  -1   2 -10    7.60    1.52
  -1  -2 -10    9.94    2.07
  -1  -2 -10   10.16    1.68
  -1   2 -10    9.52    1.56
   1   2  10    7.00    1.57
   1  -2  10    7.06    1.82
   1  -2  10    4.91    1.41
  -1   2 -10    7.43    1.77
   1  -2  11   52.39    4.91
  -1  -2 -11   55.04    4.82
   1  -2  11   53.93    5.00
   1   2  11   54.13    4.82
  -1  -2 -11   47.15    4.84
   1   2  11   53.14    4.55
  -1   2 -11   49.18    4.51
  -1   2 -11   49.87    4.95
  -1   2 -11   51.22    5.08
   1  -2  11   55.72    4.71
  -1  -2 -11   61.79    4.75
  -1  -2 -11   62.09    5.58
   1   2  12   66.46    6.16
  -1   2 -12   81.14    6.66
   1   2  12   70.42    6.31
   1  -2  12   73.27    6.05
  -1  -2 -12   78.79    6.48
  -1   2 -12   79.09    6.00
  -1   2 -12   83.89    6.78
   1  -2  12   77.05    6.45
  -1  -2 -12   89.16    6.49
  -1  -2 -12   80.41    6.99
  -1  -2 -12   81.96    6.37
   1   2  12   69.42    5.96
   1  -2  13   21.96    2.79
  -1  -2 -13   28.05    2.93
   1   2  13   17.44    2.40
  -1   2 -13   16.92    2.75
   1  -2  13   20.36    2.36
  -1  -2 -13   21.32    2.75
  -1  -2 -13   25.79    3.35
  -1  -2 -13   21.71    2.65
   1   2  13   19.34    2.33
  -1   2 -13   23.91    2.27
  -1   2 -13   23.27    3.07
   1   2  13   20.21    2.75
  -1  -2 -14    8.84    1.75
   1   2  14    9.68    1.78
  -1  -2 -14    9.43    1.64
   1  -2  14   10.86    1.85
  -1  -2 -14   13.22    2.53
  -1   2 -14    9.93    1.91
  -1  -2 -14   11.68    2.27
  -1  -2 -14    8.60    1.73
   1  -2  14    8.53    1.32
   1  -2  14    8.74    1.44
   1   2  14    8.80    1.80
  -1   2 -14   12.13    1.98
   1   2  14    6.48    1.38
   1   2  14    6.49    1.61
   1   2  15    5.43    1.33
  -1  -2 -15    4.90    1.72
   1   2  15    5.61    1.28
  -1  -2 -15    7.02    1.36
  -1  -2 -15    6.64    1.26
  -1  -2 -15    6.91    1.73
   1   2  15    6.65    1.41
  -1  -2 -15    5.24    1.27
  -1   2 -15    4.58    1.42
  -1   2 -15    7.62    1.59
   1  -2  15    4.73    1.00
   1  -2  16    1.72    0.79
   1   2  16    2.26    0.64
   1   2  16    1.24    0.81
  -1  -2 -16    2.04    0.81
   1   2  16    2.34    0.72
   1   2  16    2.41    0.88
  -1   2 -16    4.60    1.06
  -1   2 -16    2.61    0.99
  -1   2 -16    2.68    1.00
   1  -2  16    1.79    0.93
   1  -2  17    5.79    0.82
   1   2  17    5.63    0.77
  -1   2 -17    3.70    0.76
  -1  -3  16   50.95    3.15
  -1   3  16   46.73    2.92
  -1   3  16   34.86    2.65
  -1   3  16   33.29    2.66
   1   3 -16   47.41    2.87
   1  -3 -15   37.95    3.30
  -1   3  15   28.05    2.73
   1   3 -15   36.27    2.86
   1   3 -15   40.47    2.91
  -1   3  15   29.39    2.76
  -1  -3  15   35.54    2.89
  -1  -3  15   37.79    3.15
   1   3 -15   41.15    3.36
   1  -3 -15   23.44    3.01
  -1   3  15   30.26    2.66
   1   3 -14   40.83    3.61
   1  -3 -14   36.71    3.32
  -1   3  14   30.49    2.96
   1  -3 -14   37.02    3.65
   1   3 -14   41.98    3.25
  -1  -3  14   32.53    3.11
  -1   3  14   27.53    3.00
   1   3 -14   28.76    2.91
   1  -3 -14   39.13    3.34
   1   3 -14   32.60    3.06
  -1   3  13    9.66    1.61
   1   3 -13    9.53    1.74
  -1  -3  13    6.09    1.48
   1  -3 -13    6.59    2.21
   1   3 -13    8.72    1.35
   1  -3 -13    8.81    1.95
   1   3 -13   11.57    2.18
   1  -3 -13    9.64    1.80
   1   3 -13    9.78    1.64
   1   3 -12    4.29    1.29
  -1  -3  12    3.66    1.07
   1   3 -12    5.41    1.57
   1  -3 -12    3.45    1.68
  -1   3  12    3.58    1.21
   1  -3 -12    4.15    1.47
   1  -3 -12    7.46    2.38
   1  -3 -12    3.21    2.20
   1   3 -12    4.69    1.74
   1   3 -12    4.47    1.28
  -1  -3  12    3.74    1.40
  -1  -3  11   55.29    4.52
   1   3 -11   61.24    5.01
   1   3 -11   59.58    4.72
   1  -3 -11   39.17    4.31
   1   3 -11   59.95    4.65
   1   3 -11   64.13    5.35
   1  -3 -11   61.82    5.02
   1  -3 -11   56.83    4.86
   1  -3 -11   62.59    5.66
   1   3 -11   55.44    4.77
  -1   3  11   51.52    4.64
  -1  -3  10  242.68   17.08
   1  -3 -10  279.53   18.15
   1   3 -10  294.45   17.68
   1  -3 -10  191.41   16.87
   1   3 -10  274.10   17.86
   1   3 -10  263.42   17.29
   1   3 -10  269.15   17.24
   1   3 -10  256.90   17.58
   1  -3 -10  281.16   18.16
   1  -3 -10  263.71   17.38
   1   3 -10  238.80   17.30
  -1  -3  10  238.30   17.47
   1  -3 -10  252.27   17.39
   1   3  -9    3.19    1.11
   1   3  -9    4.96    1.43
   1  -3  -9    6.92    1.86
   1   3  -9    4.64    1.55
   1   3  -9    4.94    1.56
  -1  -3   9    4.45    1.48
   1  -3  -9    4.93    1.86
   1  -3  -9    4.41    1.60
   1  -3  -9    3.84    1.29
   1  -3  -9    5.81    1.35
   1   3  -9    5.09    1.61
  -1  -3   9    6.09    1.21
   1  -3  -9    5.08    1.99
   1   3  -9    5.03    1.35
   1  -3  -8   22.06    2.30
   1  -3  -8   22.11    2.56
   1   3  -8   21.20    2.36
   1   3  -8   22.68    2.61
   1  -3  -8   16.18    2.52
   1   3  -8   20.49    2.52
   1   3  -8   18.42    2.48
   1  -3  -8   21.03    2.71
  -1  -3   8   18.56    2.33
   1   3  -8   21.52    2.34
   1  -3  -8   16.28    2.02
   1   3  -8   22.23    2.61
   1  -3  -8   19.56    2.36
   1  -3  -8   19.67    2.21
  -1  -3   8   18.88    2.02
  -1  -3   7    4.97    1.29
   1  -3  -7    8.28    1.71
   1   3  -7    9.66    1.66
   1   3  -7    8.44    1.64
   1  -3  -7    7.84    1.28
   1  -3  -7    8.18    1.57
   1   3  -7    8.81    1.57
  -1  -3   7    7.26    1.13
   1  -3  -7    6.92    1.20
   1  -3  -7    7.80    1.68
  -1  -3   7    6.76    1.38
   1  -3  -7    8.03    1.34
  -1  -3   6   67.31    5.41
   1   3  -6   67.75    5.52
   1  -3  -6   73.05    5.64
   1  -3  -6   70.74    5.17
   1  -3  -6   70.38    5.35
   1   3  -6   72.49    5.56
  -1  -3   6   68.09    5.40
   1  -3  -6   71.54    5.67
  -1  -3   6   67.29    5.44
  -1  -3   6   63.20    5.36
   1   3  -6   77.46    5.69
   1  -3  -6   65.46    5.18
  -1   3   6   69.87    5.50
  -1  -3   6   72.14    5.67
   1   3  -6   78.12    5.64
   1  -3  -6   68.03    5.52
  -1  -3   5   12.91    1.74
  -1  -3   5   11.91    1.60
   1  -3  -5   15.11    1.89
  -1  -3   5   12.64    1.80
   1   3  -5   14.97    1.77
   1  -3  -5   13.88    1.79
  -1  -3   5   15.82    1.68
  -1   3   5   12.37    1.43
   1  -3  -5   14.27    1.67
   1   3  -5   12.11    1.67
  -1  -3   5   14.16    1.85
  -1   3   5   14.19    1.59
   1   3  -5   14.43    1.77
   1   3  -5   10.37    1.58
   1  -3  -5   12.29    1.76
   1  -3  -5   16.12    1.58
  -1  -3   5   12.16    1.60
   1   3  -4   14.08    1.66
   1  -3  -4   12.64    1.67
  -1  -3   4   16.35    1.60
  -1  -3   4   13.87    1.61
   1  -3  -4   13.17    1.67
  -1   3   4   13.89    1.46
   1   3  -4   12.56    1.58
   1  -3  -4   12.13    1.59
   1  -3  -4   16.42    1.54
   1  -3  -4   13.48    1.77
   1   3  -4   13.90    1.94
  -1  -3   4   14.79    1.62
   1   3  -4   14.07    1.67
   1  -3  -4   12.40    1.66
  -1  -3   4   15.47    1.84
  -1  -3   4   16.76    1.96
   1  -3  -4   12.85    1.55
   1   3  -4   15.28    1.74
   1  -3  -4   15.84    1.54
  -1  -3   3  155.49   11.80
  -1   3   3  154.49   11.25
  -1   3   3  150.91   11.16
   1  -3  -3  174.01   11.91
   1  -3  -3  187.12   11.54
   1  -3  -3  175.62   11.84
  -1   3   3  167.43   11.35
  -1  -3   3  176.97   11.64
  -1  -3   3  170.01   11.70
   1  -3  -3  161.71   11.65
  -1  -3   3  197.49   11.58
   1   3  -3  225.63   12.30
   1  -3  -3  192.42   11.56
  -1  -3   3  181.82   12.07
   1  -3  -3  148.12   11.67
  -1  -3   3  194.52   11.95
   1  -3  -3  180.56   11.77
  -1  -3   2  215.03   13.30
  -1  -3   2  183.46   13.49
  -1   3   2  203.55   12.93
   1  -3  -2  190.93   13.58
   1   3  -2  186.60   13.22
  -1  -3   2  219.03   13.45
   1   3  -2  248.35   13.76
  -1   3   2  179.68   12.92
  -1  -3   2  215.38   13.76
  -1  -3   2  185.16   13.31
   1  -3  -2  162.03   13.37
  -1   3   2  210.92   13.20
   1   3  -1  209.26   15.20
  -1  -3   1  248.37   15.82
  -1  -3   1  246.89   15.30
  -1   3   1  259.25   15.47
   1  -3  -1  251.99   15.43
   1  -3  -1  189.08   15.49
   1   3  -1  273.50   15.62
  -1   3   1  211.75   15.12
   1  -3  -1  217.36   15.67
  -1  -3   1  202.34   15.52
  -1   3   1  233.10   14.92
   1  -3   0   10.03    1.22
  -1  -3   0    5.78    1.25
  -1   3   0    9.67    1.16
  -1  -3   0    9.21    0.89
   1  -3   0    9.11    0.96
   1  -3   0    8.68    1.39
   1  -3   0   11.25    1.44
   1  -3   0    9.14    0.83
  -1   3   0   11.08    1.35
   1   3   0    9.45    1.17
   1  -3   0    9.23    1.47
   1   3   0    7.66    0.95
  -1  -3  -1  152.29   10.25
   1  -3   1  137.46   10.32
   1  -3   1  166.62   10.64
   1   3   1  149.86   10.23
   1  -3   1  161.02   10.27
   1  -3   1  156.15   10.04
  -1   3  -1  165.01   10.69
  -1  -3  -1  129.32   10.42
  -1   3  -1  143.81   10.40
   1   3   2   25.14    2.39
  -1  -3  -2   30.87    2.49
   1   3   2   28.81    2.34
   1  -3   2   27.35    2.54
  -1  -3  -2   31.61    2.50
   1  -3   2   37.12    2.94
   1  -3   2   28.19    2.88
  -1   3  -2   38.81    3.05
   1  -3   2   25.06    2.72
   1   3   2   28.09    2.20
   1  -3   2   34.03    2.60
  -1  -3  -2   27.69    2.83
  -1  -3  -2   26.20    2.60
   1  -3   3   15.34    2.05
   1   3   3   18.69    1.73
   1   3   3   16.59    1.82
   1  -3   3   19.53    2.26
  -1   3  -3   17.99    1.49
  -1  -3  -3   19.64    1.82
   1  -3   3   15.69    1.71
  -1  -3  -3   17.37    2.17
   1  -3   3   21.15    2.03
  -1  -3  -3   21.14    1.88
   1  -3   3   17.29    1.89
   1   3   3   17.84    1.62
  -1  -3  -3   17.57    1.87
  -1   3  -3   20.63    2.27
   1  -3   3   20.53    1.96
   1   3   4   86.50    6.39
  -1  -3  -4   74.73    6.19
  -1  -3  -4   75.85    6.13
   1   3   4   86.79    6.26
  -1  -3  -4   93.43    6.20
  -1   3  -4   95.66    6.92
  -1   3  -4   94.04    6.42
   1  -3   4   83.87    6.21
  -1  -3  -4   84.00    6.76
   1  -3   4   66.05    6.34
   1  -3   4   94.05    6.47
   1  -3   4   85.98    6.68
  -1  -3  -4   96.00    6.22
  -1   3  -4   84.02    6.53
  -1   3  -5   14.10    1.78
  -1  -3  -5   13.38    1.77
   1   3   5   16.13    1.86
   1  -3   5   16.97    1.96
  -1  -3  -5   14.11    1.90
  -1   3  -5   11.50    1.58
  -1  -3  -5   16.82    1.78
  -1  -3  -5   17.23    1.74
  -1  -3  -5   14.90    2.20
   1  -3   5   13.38    1.70
  -1  -3  -5   14.95    1.60
  -1   3  -5   16.47    1.89
   1   3   5   17.91    1.99
   1  -3   5   15.63    1.95
  -1   3  -5   13.25    1.97
   1  -3   5   12.94    1.97
  -1  -3  -6   64.91    4.51
  -1  -3  -6   51.63    4.64
   1  -3   6   55.86    4.58
  -1  -3  -6   57.82    5.14
   1  -3   6   54.42    4.68
  -1   3  -6   55.66    4.86
  -1   3  -6   58.81    4.93
   1  -3   6   51.31    4.80
  -1  -3  -6   53.38    4.63
  -1  -3  -6   53.65    4.73
  -1   3  -6   56.28    4.71
   1  -3   7   31.19    3.28
  -1   3  -7   40.07    3.78
  -1  -3  -7   38.45    3.26
  -1  -3  -7   37.53    3.60
   1  -3   7   33.59    3.56
  -1  -3  -7   38.17    3.56
  -1   3  -7   39.97    3.77
   1  -3   7   32.03    3.33
  -1   3  -8   62.25    5.47
  -1  -3  -8   59.65    5.40
  -1   3  -8   63.48    5.55
  -1  -3  -8   60.77    4.91
   1  -3   8   58.82    5.25
   1  -3   8   58.84    5.13
   1  -3   8   59.87    5.26
  -1  -3  -8   67.13    5.46
  -1   3  -8   61.62    5.18
  -1   3  -9  138.24   10.20
  -1   3  -9  114.75    9.57
   1  -3   9  118.12    9.78
  -1   3  -9  141.56    9.82
  -1  -3  -9  135.41   10.13
  -1   3  -9  127.12    9.78
   1  -3   9  131.83    9.81
  -1  -3  -9  142.31    9.75
  -1   3  -9  152.12   10.42
  -1   3  -9  127.11    9.44
  -1   3  -9  129.25    9.36
  -1  -3  -9  125.30   10.05
  -1  -3  -9  153.50   10.36
  -1  -3  -9  128.17    9.48
   1  -3   9  126.38    9.82
  -1   3 -10   19.45    2.18
  -1  -3 -10   21.26    3.11
  -1   3 -10   18.39    2.89
  -1  -3 -10   17.49    2.91
  -1   3 -10   17.04    2.56
  -1   3 -10   17.16    2.04
  -1  -3 -10   19.03    2.41
  -1   3 -10   19.10    2.83
  -1  -3 -10   19.92    2.86
   1   3  10   13.47    2.21
   1  -3  10   16.11    2.48
  -1   3 -10   16.27    2.31
   1  -3  10   18.84    2.59
  -1  -3 -10   26.43    2.82
  -1   3 -10   21.72    2.51
  -1   3 -10   20.93    2.91
   1  -3  11    3.34    1.55
  -1   3 -11    1.65    0.89
  -1   3 -11    1.56    1.22
  -1  -3 -11    2.54    1.97
  -1   3 -11    1.40    1.29
   1  -3  11    2.46    1.60
  -1  -3 -11    2.53    1.80
   1   3  11    1.33    1.16
  -1   3 -11    2.38    1.04
  -1   3 -11    1.05    1.65
  -1  -3 -11    3.73    1.95
  -1   3 -11    1.68    1.21
  -1  -3 -11    1.32    1.68
  -1  -3 -11    1.79    1.47
  -1   3 -12   25.71    2.66
   1  -3  12   22.89    2.80
  -1  -3 -12   25.14    3.08
  -1  -3 -12   24.47    2.97
  -1  -3 -12   23.61    2.68
   1   3  12   15.54    2.24
  -1  -3 -12   21.86    3.18
  -1  -3 -12   33.20    3.56
  -1   3 -12   20.99    2.55
  -1   3 -12   22.00    2.19
  -1  -3 -13   83.52    6.18
  -1   3 -13   70.33    5.36
   1   3  13   54.41    5.08
  -1  -3 -13   72.14    5.49
  -1  -3 -13   69.35    5.63
   1  -3  13   67.75    5.45
  -1  -3 -13   73.19    5.92
  -1   3 -13   72.89    5.19
   1   3  13   48.19    4.75
   1   3  14    2.47    1.10
  -1  -3 -14    1.03    1.25
  -1  -3 -14    2.42    1.40
  -1  -3 -14    1.96    1.48
   1   3  14    3.17    1.05
  -1   3 -14    3.27    0.89
  -1  -3 -14    0.91    0.98
   1  -3  14    4.32    1.31
  -1   3 -14    1.46    0.92
   1  -3  14    1.81    1.15
   1   3  14    2.17    0.94
   1  -3  15   32.86    2.78
  -1   3 -15   29.90    2.64
   1   3  15   30.19    2.66
   1   3  15   26.18    2.47
   1  -3  15   38.74    2.96
  -1   3 -15   28.56    2.60
  -1  -3 -15   28.92    2.78
   1   3  15   29.25    2.63
   1   3  16    9.26    1.04
   1   3  16    9.14    0.98
   1  -3  16   11.05    1.14
   1   3  16    8.79    1.00
   1   3  16    8.80    1.04
   1  -3  16   11.52    1.23
   1  -4 -15    2.05    0.91
  -1  -4  15    0.22    0.61
   1   4 -14    3.40    1.02
  -1  -4  14    2.61    0.86
   1   4 -14    2.77    0.90
   1  -4 -14    3.36    1.33
  -1  -4  14    3.91    0.99
   1  -4 -14    1.99    1.02
  -1   4  14    2.36    0.70
   1  -4 -13    3.64    1.33
   1   4 -13    1.79    0.82
   1  -4 -13    2.25    1.18
  -1  -4  13    3.00    1.12
   1   4 -13    3.75    1.15
  -1  -4  13    3.31    1.18
   1   4 -13    2.35    1.16
  -1   4  13    2.53    0.93
   1  -4 -12    5.75    1.55
   1   4 -12    5.44    1.57
   1  -4 -12    5.11    1.59
   1   4 -12    5.40    1.30
   1  -4 -12    5.31    2.12
  -1  -4  12    6.14    1.51
  -1  -4  12    5.27    1.37
   1   4 -12    7.53    1.59
   1   4 -11   22.44    2.43
   1  -4 -11   18.54    2.43
   1   4 -11   19.20    2.30
  -1  -4  11   18.89    2.46
  -1  -4  11   19.53    2.44
   1  -4 -11   24.76    2.73
   1  -4 -11   18.91    3.04
   1   4 -11   22.41    2.73
   1   4 -11   21.44    2.57
   1  -4 -11   11.67    1.89
   1  -4 -10   18.77    2.52
  -1  -4  10   34.74    3.25
   1   4 -10   27.59    3.06
   1  -4 -10   26.50    3.05
   1   4 -10   28.91    3.04
   1  -4 -10   30.96    3.67
   1   4 -10   32.79    3.09
  -1  -4  10   27.67    3.03
   1   4 -10   26.16    3.28
   1  -4 -10   28.36    3.08
   1  -4  -9    6.62    1.56
  -1  -4   9    6.87    1.83
   1  -4  -9   10.05    2.28
  -1  -4   9   10.08    1.91
   1  -4  -9    8.59    1.94
   1   4  -9    8.33    1.86
   1  -4  -9    7.32    1.75
   1   4  -9   10.39    2.00
   1   4  -9   13.26    2.01
   1  -4  -8  199.32   14.73
   1  -4  -8  201.06   14.38
   1   4  -8  201.46   14.48
   1   4  -8  216.98   14.41
   1   4  -8  201.78   14.43
   1   4  -8  218.85   14.59
  -1  -4   8  217.23   14.46
  -1  -4   8  212.35   14.48
   1  -4  -8  175.94   13.92
   1   4  -8  234.88   14.75
   1  -4  -8  181.68   14.12
   1   4  -8  213.62   14.36
   1   4  -7   42.51    3.91
   1   4  -7   46.10    4.17
   1   4  -7   44.47    4.11
   1   4  -7   45.34    4.12
   1  -4  -7   38.92    3.59
   1  -4  -7   41.17    3.88
  -1  -4   7   46.26    3.99
  -1  -4   7   40.45    3.96
   1  -4  -7   42.40    4.30
  -1  -4   7   41.82    4.21
  -1  -4   7   39.19    3.82
  -1  -4   6   15.81    2.23
   1   4  -6   18.74    2.24
   1  -4  -6   21.27    2.40
   1  -4  -6   18.03    2.10
   1   4  -6   16.98    2.43
  -1  -4   6   18.76    2.43
   1   4  -6   16.85    2.39
   1   4  -6   19.30    2.37
   1  -4  -6   14.53    2.43
  -1  -4   6   17.70    2.22
   1   4  -6   19.87    2.35
  -1  -4   6   21.33    2.63
  -1  -4   5   85.32    6.51
  -1  -4   5   75.17    6.50
   1  -4  -5   86.03    6.19
  -1  -4   5   92.88    6.48
  -1  -4   5   83.19    6.85
   1   4  -5   85.90    6.52
   1   4  -5   86.75    6.48
   1  -4  -5   82.36    6.35
   1  -4  -5   73.58    6.48
   1  -4  -5   74.34    6.22
   1  -4  -5   87.14    6.42
   1  -4  -4   10.47    1.63
  -1  -4   4   10.28    1.61
  -1  -4   4    7.46    1.68
   1  -4  -4   10.38    1.58
  -1  -4   4   10.17    1.53
   1  -4  -4    7.41    1.64
  -1  -4   4    9.66    1.93
   1  -4  -4   11.92    1.53
   1   4  -4   10.29    1.66
   1  -4  -4   10.43    1.57
   1  -4  -4    9.49    1.42
   1  -4  -3    1.86    0.94
   1  -4  -3    1.51    0.98
  -1  -4   3    0.91    1.17
   1  -4  -3    0.69    0.89
  -1  -4   3    2.04    0.83
   1  -4  -3    1.65    0.97
   1  -4  -3    1.14    0.84
   1  -4  -3    2.13    1.03
  -1  -4   3   -0.13    0.96
   1  -4  -2   87.78    6.83
  -1  -4   2   95.32    6.39
  -1  -4   2   85.92    6.89
   1  -4  -2   89.64    6.62
  -1  -4   2   77.56    6.59
   1  -4  -2   86.97    6.24
   1  -4  -2   86.57    6.38
  -1  -4   2   83.58    6.16
   1  -4  -2   82.46    6.22
   1  -4  -2   75.87    6.57
   1  -4  -1   43.10    4.24
   1  -4  -1   45.34    4.02
   1  -4  -1   46.87    3.80
   1  -4  -1   50.14    3.71
   1  -4  -1   36.04    3.93
  -1  -4   1   42.87    3.68
  -1  -4   1   49.33    3.73
  -1  -4   1   44.75    3.61
   1  -4  -1   48.14    3.91
   1  -4   0   51.03    3.89
   1  -4   0   38.30    4.02
  -1  -4   0   40.23    3.65
  -1  -4   0   40.95    3.96
   1  -4   0   50.14    3.70
  -1  -4   0   49.04    3.69
   1  -4   0   45.77    4.09
   1  -4   0   45.40    4.29
   1  -4   0   48.20    3.91
   1  -4   1   48.16    3.81
   1  -4   1   44.02    3.49
   1  -4   1   42.64    3.94
  -1  -4  -1   43.08    3.56
  -1  -4  -1   41.73    3.54
   1  -4   1   46.20    4.24
   1  -4   1   46.06    3.73
  -1  -4  -1   35.75    3.68
  -1  -4  -1   40.61    3.45
   1  -4   2   17.99    2.12
   1  -4   2   22.66    2.26
   1  -4   2   15.17    2.25
  -1  -4  -2   18.28    2.02
  -1  -4  -2   16.75    2.09
  -1  -4  -2   18.03    1.99
   1  -4   3   25.87    2.71
  -1  -4  -3   25.88    2.50
  -1   4  -3   23.35    2.59
   1  -4   3   24.41    2.35
  -1  -4  -3   27.66    2.53
   1  -4   3   25.25    2.90
   1  -4   3   25.39    3.04
  -1  -4  -3   22.39    2.58
  -1  -4  -4   12.74    1.73
   1  -4   4   11.68    2.01
   1  -4   4   11.01    2.08
  -1  -4  -4   15.08    1.85
   1  -4   4   12.95    1.63
  -1  -4  -4   13.69    1.83
  -1   4  -4   13.71    1.75
   1  -4   4    9.88    1.81
  -1   4  -4   11.07    1.84
   1  -4   5   19.12    2.70
   1  -4   5   28.79    3.22
  -1  -4  -5   28.13    2.64
  -1   4  -5   22.01    2.47
   1  -4   5   22.95    2.42
  -1   4  -5   23.57    2.81
   1  -4   5   19.90    2.58
  -1  -4  -5   22.79    2.44
  -1  -4  -5   25.35    2.43
  -1   4  -5   22.06    2.66
  -1  -4  -6    6.71    1.18
  -1   4  -6    4.40    1.26
  -1   4  -6    6.48    1.78
   1  -4   6    8.75    1.73
   1  -4   6    3.42    1.39
   1  -4   6    6.08    1.38
  -1  -4  -6    5.28    1.37
  -1  -4  -6    4.87    1.51
   1  -4   6    5.52    1.81
  -1   4  -6    5.96    1.54
  -1   4  -6    5.03    1.58
  -1   4  -7   56.88    4.91
  -1   4  -7   55.41    4.91
   1  -4   7   53.42    5.01
   1  -4   7   51.83    4.47
  -1  -4  -7   55.01    4.43
  -1   4  -7   48.21    4.64
  -1  -4  -7   54.68    4.66
  -1  -4  -7   45.76    4.90
   1  -4   7   49.22    4.71
   1  -4   7   42.84    4.44
  -1  -4  -8  100.54    7.91
  -1   4  -8  108.48    7.79
  -1   4  -8  102.32    7.84
  -1   4  -8   97.61    7.57
   1  -4   8   84.27    7.57
  -1  -4  -8   92.57    7.51
  -1   4  -8   92.52    7.58
   1  -4   8   82.60    7.11
  -1  -4  -8   96.51    7.20
   1  -4   8   92.57    7.27
  -1  -4  -9   18.18    2.88
  -1   4  -9   16.25    2.60
  -1  -4  -9   17.96    2.47
  -1   4  -9   16.26    2.23
  -1   4  -9   17.61    2.56
  -1   4  -9   16.15    2.56
  -1  -4  -9   17.09    2.56
   1  -4   9   14.21    2.28
  -1   4  -9   17.42    2.52
  -1   4  -9   14.18    2.15
  -1  -4  -9   13.08    2.17
   1  -4   9   15.46    2.15
  -1   4  -9   16.59    2.68
  -1  -4 -10   11.64    1.93
  -1   4 -10    9.14    2.14
  -1   4 -10   10.85    2.06
  -1   4 -10   14.80    2.32
  -1  -4 -10   12.36    2.22
  -1  -4 -10   15.53    2.36
  -1   4 -10   13.83    1.87
  -1   4 -10   11.54    1.89
  -1   4 -10   12.15    2.36
   1  -4  10   11.67    1.93
   1  -4  11    3.82    1.30
   1  -4  11    5.14    1.61
  -1   4 -11    4.52    1.50
  -1  -4 -11    3.48    1.44
  -1   4 -11    4.31    1.41
  -1  -4 -11    3.45    1.55
  -1  -4 -11    4.27    1.71
  -1   4 -11    4.27    1.19
  -1   4 -11    6.47    1.66
  -1   4 -11    4.84    1.15
   1   4  12    1.53    0.78
  -1   4 -12    0.95    0.76
   1  -4  12    0.45    1.27
   1  -4  12    0.63    1.03
  -1  -4 -12    1.45    1.49
  -1   4 -12    2.77    1.11
  -1  -4 -12    0.17    1.07
   1   4  12    1.13    0.88
  -1   4 -12    1.52    1.20
  -1   4 -13   12.23    1.51
   1   4  13    8.59    1.29
  -1  -4 -13   10.07    1.68
   1   4  13    6.59    1.11
   1  -4  13   10.32    1.62
   1  -4  13   10.81    1.48
  -1   4 -13   12.79    1.71
  -1  -4 -13   12.08    1.97
  -1  -4 -14    1.32    1.01
  -1  -4 -14    0.42    0.96
   1   4  14   -0.14    0.45
  -1   4 -14    0.70    0.78
  -1   4 -14   -0.05    0.60
   1   4  14    0.56    0.65
   1  -4  14    0.20    0.64
   1  -4  14    0.07    0.68
   1  -4  15   11.34    1.12
   1  -4  15   12.09    1.11
  -1  -5  13    7.28    0.96
   1   5 -13    8.97    1.07
  -1  -5  13    6.77    0.95
   1  -5 -13    5.69    1.22
   1  -5 -12    1.14    0.91
  -1  -5  12    1.61    0.84
   1  -5 -12    2.83    1.20
   1   5 -12    1.79    0.84
  -1  -5  12    2.17    0.85
   1  -5 -11    7.53    1.48
   1  -5 -11    8.90    1.90
   1   5 -11   11.14    1.55
  -1  -5  11    9.58    1.57
  -1  -5  11   11.10    1.56
   1   5 -11    9.92    1.34
   1   5 -11   10.97    1.50
   1   5 -10    2.28    1.25
  -1  -5  10    2.14    1.09
   1   5 -10    2.50    1.18
   1  -5 -10    2.87    1.27
  -1  -5  10    3.07    1.30
   1   5 -10    1.81    0.92
   1   5 -10    1.41    0.84
   1  -5 -10    2.78    1.63
   1   5 -10    2.17    1.18
   1   5 -10    1.74    1.29
   1  -5  -9    1.62    1.31
  -1  -5   9    3.78    1.23
   1   5  -9    4.44    1.59
   1   5  -9    5.23    1.48
  -1  -5   9    3.29    1.39
   1  -5  -9    3.28    1.78
   1  -5  -9    2.26    1.06
   1   5  -9    3.78    1.51
   1   5  -9    4.47    1.56
   1  -5  -8    3.19    1.16
   1  -5  -8    5.35    1.78
   1  -5  -8    2.33    1.36
  -1  -5   8    3.52    1.36
  -1  -5   8    3.65    1.48
  -1  -5   8    2.79    1.05
   1   5  -8    2.06    1.43
   1   5  -8    3.19    1.53
   1   5  -8    3.45    1.49
  -1  -5   7   16.24    2.25
   1   5  -7   21.88    2.61
  -1  -5   7   21.05    2.43
   1  -5  -7   16.81    2.12
   1   5  -7   21.92    2.48
  -1  -5   7   21.95    2.74
   1  -5  -7   18.75    2.68
   1   5  -7   19.49    2.59
   1  -5  -6   15.55    2.12
  -1  -5   6   19.85    2.62
   1   5  -6   20.91    2.62
  -1  -5   6   25.35    2.65
   1  -5  -6   19.93    2.75
   1  -5  -6   19.81    2.35
   1   5  -6   24.08    2.85
  -1  -5   6   23.23    2.32
   1   5  -6   24.71    2.61
  -1  -5   6   27.05    3.00
  -1  -5   5  100.79    7.47
   1  -5  -5  102.83    7.56
   1   5  -5  107.26    7.96
   1  -5  -5   92.06    7.75
  -1  -5   5   97.63    7.95
   1   5  -5  105.82    7.91
  -1  -5   5  122.48    7.91
   1  -5  -5   92.69    7.59
   1   5  -5  103.42    7.79
   1  -5  -4   41.05    4.19
  -1  -5   4   48.07    3.99
   1  -5  -4   56.59    4.24
  -1  -5   4   45.29    4.50
   1  -5  -4   42.65    4.12
  -1  -5   4   51.51    4.22
   1   5  -4   48.66    4.40
   1   5  -4   53.00    4.29
   1   5  -4   46.84    4.33
  -1  -5   3   12.75    1.79
   1  -5  -3   15.23    1.91
   1   5  -3   11.50    1.74
   1  -5  -3   12.46    2.02
  -1  -5   3   13.46    1.99
   1  -5  -3    9.76    1.89
  -1  -5   3   13.02    2.24
   1  -5  -3   15.05    1.92
   1   5  -3   12.24    1.92
  -1  -5   3   12.70    1.71
   1  -5  -2   54.06    4.51
  -1  -5   2   40.72    4.41
  -1  -5   2   49.40    4.18
  -1  -5   2   50.09    4.11
   1  -5  -2   49.60    4.04
   1   5  -2   45.11    4.13
  -1  -5   2   50.89    4.02
   1  -5  -2   48.94    4.12
   1  -5  -2   40.56    4.40
  -1  -5   1   13.33    2.00
   1  -5  -1    9.03    2.07
   1  -5  -1    9.22    1.81
   1  -5  -1   13.85    1.85
  -1  -5   1   10.87    1.59
   1  -5   0    0.97    1.46
  -1  -5   0    3.92    1.35
  -1  -5   0    0.44    1.25
  -1  -5   0    1.24    1.37
   1  -5   0    3.27    1.25
  -1  -5  -1    0.80    1.26
  -1  -5  -1    0.72    1.26
  -1  -5  -1   -1.12    1.49
   1  -5   1    0.79    1.69
   1  -5   1    0.18    1.07
   1  -5   1    0.26    1.21
  -1  -5  -2    7.04    1.73
  -1  -5  -2    8.63    1.77
   1  -5   2    7.06    1.69
  -1  -5  -2    8.03    1.73
   1  -5   2    7.18    1.46
   1  -5   2    7.48    2.07
  -1  -5  -3   57.17    4.97
   1  -5   3   47.37    5.14
   1  -5   3   58.67    4.70
   1  -5   3   67.12    5.29
  -1  -5  -3   56.96    4.81
   1  -5   3   54.95    5.60
  -1  -5  -3   61.08    4.84
  -1  -5  -4   49.69    4.12
   1  -5   4   50.31    4.89
  -1   5  -4   40.12    4.05
   1  -5   4   50.24    4.45
  -1  -5  -4   47.73    4.10
  -1  -5  -4   39.05    4.17
   1  -5   4   39.10    4.34
  -1  -5  -4   42.13    4.05
   1  -5   4   51.41    3.95
   1  -5   5    2.60    1.72
   1  -5   5    5.10    1.21
  -1   5  -5    4.48    1.33
   1  -5   5    2.10    1.49
  -1   5  -5    4.21    1.57
   1  -5   5    4.85    1.78
  -1  -5  -5    4.19    1.21
  -1  -5  -5    4.71    1.64
  -1  -5  -5    4.67    1.84
   1  -5   6   38.43    3.44
  -1   5  -6   36.25    3.81
   1  -5   6   42.48    4.00
  -1  -5  -6   34.59    4.00
  -1  -5  -6   37.91    3.56
   1  -5   6   38.55    4.24
  -1  -5  -6   36.26    3.28
  -1   5  -6   43.04    3.86
  -1   5  -6   37.30    3.50
   1  -5   6   33.79    3.74
   1  -5   7   21.77    2.29
  -1  -5  -7   18.30    2.86
  -1   5  -7   20.53    2.66
  -1   5  -7   17.09    2.57
  -1   5  -7   18.41    2.30
   1  -5   7   17.84    2.81
   1  -5   7   17.78    2.39
  -1   5  -7   19.54    2.46
   1  -5   7   21.66    2.89
  -1  -5  -7   21.36    2.43
  -1   5  -8    3.58    1.49
   1  -5   8    4.57    1.66
   1  -5   8    2.45    1.39
   1  -5   8    2.14    1.03
  -1  -5  -8    2.80    1.33
  -1  -5  -8    2.24    1.76
  -1   5  -8    1.66    1.32
  -1   5  -8    2.47    1.16
   1  -5   8    2.68    1.10
  -1   5  -8    2.49    1.43
  -1  -5  -8   -0.45    1.59
  -1  -5  -9    1.02    1.19
  -1   5  -9    1.75    0.94
  -1   5  -9   -1.04    1.06
  -1   5  -9    0.24    1.28
   1  -5   9    0.38    0.84
  -1  -5  -9    0.53    1.28
  -1  -5  -9    0.15    1.42
  -1   5  -9    0.38    1.23
  -1   5  -9    1.45    1.10
  -1   5 -10    3.91    1.27
  -1   5 -10    3.44    1.10
   1  -5  10    2.63    0.90
  -1  -5 -10    3.06    1.38
  -1   5 -10    2.54    1.10
  -1  -5 -10    2.20    1.14
  -1   5 -10    2.23    1.00
  -1  -5 -10    2.56    1.58
  -1   5 -11    2.06    0.84
  -1  -5 -11    1.97    1.08
  -1   5 -11    3.79    1.15
  -1   5 -11    2.89    0.88
  -1   5 -11    2.74    0.88
  -1  -5 -11    2.41    1.44
   1  -5  11    2.71    0.83
  -1  -5 -11    2.05    0.99
   1   5  11    1.89    0.66
  -1   5 -12   15.08    1.52
  -1  -5 -12   13.40    1.86
   1  -5  12   10.11    1.23
   1  -5  12   13.41    1.57
  -1  -5 -12    8.34    1.42
  -1   5 -12   10.23    1.26
   1  -5  13    3.43    0.76
  -1   5 -13    4.02    0.73
  -1  -5 -13    1.94    0.74
  -1  -5 -13    3.17    0.92
   1   6 -11    1.08    0.50
   1   6 -11    0.75    0.49
  -1  -6  11    0.11    0.50
   1   6 -10   -0.05    0.61
   1  -6 -10    0.18    0.66
  -1  -6  10   -0.08    0.52
   1   6 -10   -0.26    0.70
   1   6  -9    8.46    1.13
  -1  -6   9    9.71    1.22
   1   6  -9   14.30    1.50
   1  -6  -9    6.48    1.15
   1  -6  -9    8.72    1.36
   1   6  -9   11.79    1.29
   1   6  -9   14.00    1.50
   1   6  -8    3.15    0.97
   1   6  -8    1.97    0.93
   1  -6  -8    0.79    0.87
  -1  -6   8    2.19    0.92
   1  -6  -8    0.40    0.86
   1   6  -8    2.27    1.06
   1  -6  -7   22.33    2.48
  -1  -6   7   32.83    2.74
  -1  -6   7   33.84    2.81
   1   6  -7   37.43    2.92
   1  -6  -7   22.31    2.58
   1   6  -7   35.47    2.99
   1   6  -7   35.90    2.95
   1  -6  -6    8.64    1.58
   1   6  -6   15.87    1.86
  -1  -6   6   13.57    1.76
  -1  -6   6   16.21    1.97
   1   6  -6   16.87    2.05
   1  -6  -6    9.34    1.53
   1   6  -6   15.07    1.88
   1   6  -6   14.43    1.94
   1  -6  -5   27.04    2.55
   1   6  -5   27.18    2.77
   1   6  -5   27.70    2.61
   1  -6  -5   22.92    2.49
  -1  -6   5   26.83    2.66
  -1  -6   5   23.12    2.68
   1   6  -5   25.98    2.65
   1   6  -5   22.03    2.72
   1   6  -4   22.08    2.31
   1  -6  -4   18.24    2.22
   1   6  -4   22.01    2.22
  -1  -6   4   18.37    2.29
   1   6  -4   19.99    2.39
  -1  -6   4   20.81    2.62
   1  -6  -4   17.07    2.27
  -1  -6   3    6.77    1.60
   1  -6  -3    5.20    1.51
   1  -6  -3    6.52    1.49
   1   6  -3    4.49    1.22
   1   6  -3    6.89    1.49
  -1  -6   3    6.26    1.71
  -1  -6   3    5.49    1.69
   1   6  -2    1.01    0.96
   1  -6  -2    0.88    1.03
   1  -6  -2    1.11    1.39
  -1  -6   2    0.87    1.33
  -1  -6   2    0.55    1.34
  -1  -6   2    0.91    1.14
  -1  -6   1   16.17    2.05
   1  -6  -1   12.60    1.84
  -1  -6   1   16.30    2.21
   1  -6  -1   10.12    1.65
   1  -6  -1    8.28    1.98
  -1  -6   0    6.61    1.60
   1  -6   0    5.50    1.50
  -1  -6   0    7.03    1.87
   1  -6   0    6.20    1.74
   1  -6   0    4.42    1.23
  -1  -6   0    5.13    1.53
  -1  -6  -1    3.98    1.46
   1  -6   1    4.14    1.18
  -1  -6  -1    2.64    1.49
   1  -6   1    4.14    1.46
  -1  -6  -1    3.67    1.52
  -1  -6  -2   29.60    3.10
   1  -6   2   27.77    2.67
  -1  -6  -2   32.65    3.00
  -1  -6  -2   33.77    3.03
  -1   6  -2   25.84    2.75
   1  -6   2   23.83    2.84
  -1  -6  -3   29.41    2.80
  -1   6  -3   22.90    2.57
  -1   6  -3   22.16    2.62
  -1  -6  -3   23.90    2.65
   1  -6   3   26.52    3.06
   1  -6   3   25.63    2.43
   1  -6   4   44.98    4.22
  -1   6  -4   37.73    3.88
   1  -6   4   45.75    3.68
  -1   6  -4   40.83    3.87
  -1  -6  -4   53.89    4.06
  -1  -6  -4   50.88    4.00
  -1   6  -4   42.81    4.02
  -1   6  -5   10.32    1.78
   1  -6   5   14.76    2.15
  -1  -6  -5    8.66    1.39
   1  -6   5   14.31    1.99
  -1  -6  -5    7.66    1.51
  -1   6  -5    9.11    1.64
   1  -6   5    9.36    1.36
  -1   6  -5    8.67    1.52
  -1  -6  -5   12.28    1.81
   1  -6   6    3.57    1.42
  -1   6  -6    2.49    1.19
   1  -6   6    0.97    1.05
  -1   6  -6    3.14    1.06
  -1  -6  -6    3.72    1.24
  -1   6  -6    3.32    1.31
  -1  -6  -6    3.44    0.85
  -1  -6  -6    3.98    1.26
   1  -6   7    8.32    1.57
  -1   6  -7    5.81    1.31
  -1   6  -7    6.06    1.32
  -1  -6  -7    4.76    1.37
  -1  -6  -7    3.41    1.21
   1  -6   7    4.63    1.14
  -1   6  -7    4.71    1.12
  -1  -6  -7    4.90    1.22
  -1   6  -7    4.65    1.32
  -1  -6  -8    0.28    0.98
  -1   6  -8    0.55    0.94
  -1   6  -8    2.10    0.90
  -1  -6  -8    1.43    1.09
  -1  -6  -8    1.32    0.93
  -1   6  -8    1.11    0.88
   1  -6   8    0.94    1.05
  -1   6  -8    0.49    0.87
  -1  -6  -9    0.21    0.69
  -1  -6  -9   -0.32    0.84
  -1   6  -9    1.52    0.75
  -1   6  -9    0.53    0.74
   1  -6   9    0.79    0.89
  -1   6  -9    1.26    0.75
  -1  -6  -9   -0.16    0.91
  -1   6  -9    0.72    0.55
  -1  -6 -10    4.89    0.98
  -1   6 -10   10.03    1.02
  -1   6 -10    9.04    1.07
  -1  -6 -10    5.78    1.05
  -1   6 -10    6.53    0.89
   1   7  -7    2.11    0.53
   1   7  -7    1.58    0.52
  -1  -7   7    1.34    0.58
   1   7  -6    9.95    1.12
   1   7  -6    8.95    1.02
   1   7  -6    8.90    1.09
   1   7  -6   10.36    1.17
   1   7  -5    3.57    0.79
  -1  -7   5    5.15    0.82
  -1  -7   5    2.66    0.66
   1   7  -5    3.79    0.74
   1   7  -4    3.35    0.87
  -1  -7   4    3.22    1.00
  -1  -7   4    4.32    0.91
   1   7  -4    3.45    0.75
   1  -7  -4    2.75    0.69
  -1  -7   4    3.56    0.78
   1   7  -3    8.97    1.30
  -1  -7   3    9.92    1.25
   1   7  -3   11.83    1.26
   1  -7  -3   11.06    1.30
   1  -7  -3   12.36    1.38
  -1  -7   3   12.22    1.54
  -1  -7   3   13.78    1.53
  -1  -7   2    3.11    1.00
  -1  -7   2    3.05    1.05
   1  -7  -2    3.95    0.97
   1  -7  -2    2.97    0.92
   1   7  -2    1.70    0.76
  -1  -7   2    2.99    0.85
  -1  -7   1    1.34    0.98
   1  -7  -1   -0.09    0.86
   1  -7  -1   -0.43    0.79
   1   7  -1    0.55    0.62
  -1  -7   0    6.60    1.24
  -1   7   0    3.20    0.82
   1  -7   0    4.75    1.23
  -1  -7   0    5.81    1.24
   1  -7   0    7.01    1.15
  -1   7  -1    4.75    0.98
   1  -7   1    9.64    1.29
  -1  -7  -1    9.68    1.35
   1  -7   1    7.47    1.39
  -1  -7  -1    6.88    1.27
  -1  -7  -2    0.72    0.93
  -1   7  -2    0.97    0.72
  -1  -7  -2    0.93    0.84
   1  -7   2    1.09    0.89
  -1   7  -3    0.06    0.78
  -1   7  -3    2.35    0.76
  -1  -7  -3    1.92    0.77
   1  -7   3    1.96    0.94
  -1  -7  -3    2.78    0.94
   1  -7   3    1.71    0.86
  -1   7  -3    1.25    0.62
  -1   7  -4    6.22    1.05
   1  -7   4    9.93    1.25
  -1  -7  -4    8.74    1.19
  -1  -7  -4    6.29    1.07
   1  -7   4    8.46    1.17
  -1  -7  -4    6.33    0.94
  -1   7  -4    8.11    1.07
  -1   7  -4    6.17    0.94
  -1  -7  -5    1.62    0.71
  -1  -7  -5    3.65    0.83
  -1   7  -5    3.12    0.71
   1  -7   5    2.98    0.79
  -1   7  -5    2.57    0.75
   1  -7   5    3.33    0.73
  -1   7  -5    2.03    0.60
   1  -7   6    3.17    0.73
  -1   7  -6    4.15    0.69
   2   0 -18    9.76    1.31
  -2   0  18    8.95    1.10
  -2   0  17    3.54    1.14
   2   0 -17    8.05    1.51
   2   0 -17    6.31    1.44
  -2   0  17    5.41    0.94
  -2   0  17    5.23    0.89
  -2   0  16   17.52    1.89
  -2   0  16   18.21    1.96
  -2   0  16   18.57    2.06
  -2   0  15    4.48    1.23
  -2   0  15    6.56    1.45
  -2   0  15    5.30    1.28
   2   0 -15    9.12    2.10
  -2   0  14   25.46    2.74
  -2   0  14   30.86    3.03
  -2   0  14   25.52    2.84
   2   0 -14   32.20    3.59
   2   0 -14   24.88    2.70
  -2   0  14   24.56    2.78
  -2   0  14   20.15    2.86
   2   0 -13    1.49    1.89
  -2   0  13    1.73    1.26
  -2   0  13    1.59    1.31
  -2   0  13    2.08    1.63
   2   0 -13    0.37    1.62
   2   0 -13    1.07    1.34
  -2   0  13    1.11    1.24
  -2   0  13    0.95    1.08
   2   0 -13    1.01    1.28
   2   0 -13   -1.15    1.24
   2   0 -12    8.19    1.68
  -2   0  12    7.94    1.82
   2   0 -12    4.06    1.42
   2   0 -12    4.50    1.49
  -2   0  12    5.93    1.51
   2   0 -12    5.16    1.67
  -2   0  12    3.44    1.48
   2   0 -12    6.34    1.91
   2   0 -11  254.58   16.92
  -2   0  11  261.21   17.18
   2   0 -11  271.52   17.50
   2   0 -11  273.62   17.76
  -2   0  11  225.54   17.09
   2   0 -11  244.28   17.30
  -2   0  11  243.67   17.33
   2   0 -11  244.55   17.13
  -2   0  11  236.02   17.20
   2   0 -10    0.72    1.09
  -2   0  10    0.52    0.85
  -2   0  10    2.03    1.08
  -2   0  10    1.35    0.96
   2   0 -10    1.40    0.94
   2   0 -10    0.35    1.01
   2   0 -10    0.31    0.92
  -2   0  10    0.88    0.94
   2   0 -10    0.36    0.97
   2   0 -10    1.92    0.83
   2   0  -9  104.51    7.51
  -2   0   9  112.05    7.85
  -2   0   9   98.93    7.95
   2   0  -9  114.68    7.67
   2   0  -9  104.78    7.76
  -2   0   9  106.44    7.65
   2   0  -9   98.81    7.67
   2   0  -9  111.04    7.66
  -2   0   9   99.75    7.62
   2   0  -9  111.84    8.07
  -2   0   9   96.04    7.65
   2   0  -9  107.87    7.84
   2   0  -8   76.10    5.89
  -2   0   8   79.77    5.98
   2   0  -8   71.16    5.40
  -2   0   8   81.94    6.13
   2   0  -8   71.22    5.44
   2   0  -8   75.20    5.67
  -2   0   8   76.61    5.63
   2   0  -8   88.32    5.65
   2   0  -8   68.16    5.89
  -2   0   8   71.80    5.89
  -2   0   8   72.38    5.55
  -2   0   8   82.92    5.62
   2   0  -8   77.30    5.74
   2   0  -8   66.49    5.60
   2   0  -8   68.66    5.52
  -2   0   8   80.25    5.72
   2   0  -7   56.97    5.17
   2   0  -7   75.47    4.99
  -2   0   7   66.82    5.22
  -2   0   7   61.31    5.20
  -2   0   7   73.83    5.39
   2   0  -7   60.55    4.78
   2   0  -7   63.50    4.99
   2   0  -7   75.30    4.95
   2   0  -7   65.22    5.15
  -2   0   6  258.91   16.78
  -2   0   6  260.00   16.68
  -2   0   6  239.02   16.71
   2   0  -6  257.92   16.43
   2   0  -6  214.61   16.68
  -2   0   5    0.35    0.58
   2   0  -5    0.64    0.52
  -2   0   5    0.20    0.57
   2   0  -5   -0.15    0.70
  -2   0   5   -0.06    0.54
   2   0  -4  386.61   27.36
  -2   0   4  419.22   27.30
   2   0  -4  444.56   27.14
  -2   0   4  382.20   27.23
   2   0  -4  430.68   27.09
   2   0  -3  130.38    8.23
   2   0  -3  121.49    8.42
  -2   0   3  133.61    8.42
   2   0  -3  124.85    8.26
  -2   0   3  119.99    8.31
   2   0  -3  111.15    8.41
  -2   0   2 9330.28  626.77
   2   0  -2 9039.83  626.88
  -2   0   2 9982.89  626.79
   2   0  -2 9957.98  626.85
   2   0  -2 9999.00  626.72
   2   0  -2 9901.16  626.72
  -2   0   1  235.15   15.88
  -2   0   1  242.64   15.89
   2   0  -1  258.31   15.93
   2   0  -1  245.01   15.88
  -2   0   0   62.11    4.22
   2   0   0   60.27    4.20
  -2   0   0   66.02    4.18
   2   0   0   60.35    4.19
   2   0   1    2.76    0.72
  -2   0  -1    2.46    0.55
   2   0   1    1.95    0.43
  -2   0  -2 2540.50  162.16
   2   0   2 2733.24  162.23
   2   0   2 2451.57  161.99
   2   0   2 2516.83  162.02
  -2   0  -2 2443.98  162.11
   2   0   3  531.81   33.92
   2   0   3  515.00   34.15
  -2   0  -3  505.60   34.04
   2   0   3  529.69   33.90
   2   0   4   -0.21    0.68
  -2   0  -4    0.06    0.55
   2   0   4   -0.05    0.42
   2   0   4   -0.19    0.33
   2   0   4    0.35    0.50
  -2   0  -5   40.37    3.29
   2   0   5   38.21    3.36
   2   0   5   39.38    3.02
   2   0   5   43.66    3.11
   2   0   5   35.99    3.11
   2   0   6   88.24    6.33
  -2   0  -6   88.48    6.65
   2   0   6  108.79    6.51
  -2   0  -6   75.37    6.58
  -2   0  -6   82.40    6.76
   2   0   6   87.52    6.48
   2   0   6   89.49    6.77
   2   0   6   94.73    6.88
   2   0   7  175.08   11.01
   2   0   7  187.02   11.06
   2   0   7  166.77   11.58
  -2   0  -7  137.47   11.01
   2   0   7  158.44   10.88
  -2   0  -7  149.77   10.76
   2   0   7  163.72   11.44
  -2   0  -7  168.84   11.31
   2   0   7  175.03   11.16
  -2   0  -7  160.33   11.46
  -2   0  -7  148.52   11.01
   2   0   7  153.43   10.82
  -2   0  -7  130.94   11.14
   2   0   8    4.57    1.34
   2   0   8    4.75    1.17
  -2   0  -8    5.85    1.15
  -2   0  -8    3.70    1.03
  -2   0  -8    4.45    1.13
   2   0   8    4.60    1.03
  -2   0  -8    4.32    1.40
   2   0   8    5.04    1.07
  -2   0  -8    6.65    1.58
  -2   0  -8    4.36    1.18
   2   0   8    5.54    0.95
   2   0   8    5.77    1.48
   2   0   9    5.95    1.69
   2   0   9    6.61    1.23
  -2   0  -9    6.03    1.34
  -2   0  -9    7.99    1.74
  -2   0  -9    5.63    1.68
   2   0   9    7.98    1.50
   2   0   9    6.41    1.64
  -2   0  -9    6.35    1.36
   2   0  10   84.25    6.70
   2   0  10   76.15    6.12
  -2   0 -10   72.33    6.64
   2   0  10   81.36    6.46
   2   0  10   82.20    6.85
  -2   0 -10   70.17    5.88
  -2   0 -10   72.55    6.16
   2   0  10   93.75    6.38
   2   0  11    4.73    1.56
  -2   0 -11    4.05    1.51
   2   0  11    4.50    1.83
  -2   0 -11    4.68    2.06
  -2   0 -11    4.85    1.37
   2   0  11    3.92    1.60
  -2   0 -11    7.06    2.01
   2   0  12    2.46    1.66
   2   0  12    3.91    1.81
   2   0  12    3.14    1.62
  -2   0 -12    4.29    1.29
  -2   0 -12    3.60    1.93
  -2   0 -12    1.97    1.61
  -2   0 -13    6.43    2.00
   2   0  13    8.89    2.12
  -2   0 -13    6.04    1.41
   2   0  13    5.73    1.68
   2   0  13    9.70    2.14
  -2   0 -13    8.42    2.12
   2   0  14   83.52    7.10
   2   0  14   83.51    6.40
  -2   0 -14   85.79    6.62
  -2   0 -14   94.59    7.50
   2   0  14   89.41    7.06
   2   0  14   96.74    6.92
  -2   0 -14   86.36    7.23
  -2   0 -14   86.92    7.05
  -2   0 -15    2.57    1.46
  -2   0 -15    2.16    1.24
  -2   0 -15    2.95    1.55
   2   0  15    0.85    1.06
   2   0  15    2.23    1.28
   2   0  15    0.57    0.98
   2   0  15    2.62    1.16
  -2   0 -16    0.62    1.00
  -2   0 -16    0.39    0.99
  -2   0 -16    0.08    0.79
  -2   0 -16    0.55    0.99
   2   0  16    0.48    0.75
   2   0  16   -0.52    0.91
   2   0  16    0.09    0.86
  -2   0 -17   -0.45    0.70
   2   0  17    0.32    0.54
   2   0  17   -0.05    0.49
  -2   0 -17    1.08    0.70
   2   1 -18    2.01    0.68
  -2   1  18    1.33    0.53
  -2  -1  18    1.33    0.48
  -2   1  18    1.19    0.49
   2   1 -17   18.18    2.04
  -2   1  17   12.87    1.65
  -2   1  17   14.26    1.73
  -2   1  17   14.51    1.56
  -2  -1  17   16.58    1.73
  -2  -1  17   12.40    1.42
   2   1 -17   17.12    1.94
  -2  -1  17   14.76    1.69
  -2   1  17   15.38    1.52
   2  -1 -17   19.48    2.08
   2  -1 -16   15.27    2.26
   2  -1 -16   13.96    2.10
   2   1 -16   13.68    2.07
  -2   1  16   12.84    1.73
  -2   1  16   11.61    1.77
  -2  -1  16   11.79    1.62
   2   1 -16   12.87    2.01
   2  -1 -16    9.78    1.63
  -2   1  16   12.57    1.68
  -2  -1  16   15.93    1.91
  -2  -1  16   13.45    1.87
  -2  -1  15   20.90    2.31
  -2   1  15   20.53    2.74
  -2   1  15   24.98    2.64
  -2   1  15   17.54    2.39
  -2   1  15   22.32    2.60
   2  -1 -15   29.43    3.18
  -2  -1  15   20.35    2.24
   2   1 -15   25.82    2.57
   2   1 -15   30.74    3.13
   2  -1 -15   29.85    3.26
  -2  -1  15   19.85    2.67
   2   1 -15   28.19    3.13
  -2   1  15   24.30    2.58
  -2  -1  15   25.34    2.75
  -2  -1  15   22.33    2.55
  -2   1  14   27.03    3.07
   2  -1 -14   34.95    3.84
   2   1 -14   28.68    3.08
  -2  -1  14   25.21    2.72
   2   1 -14   33.32    3.64
  -2  -1  14   27.86    3.08
  -2  -1  14   24.52    2.79
   2   1 -14   32.68    3.54
   2   1 -14   32.00    3.53
  -2   1  14   26.27    3.12
   2  -1 -14   31.01    3.22
  -2  -1  14   32.70    3.45
   2  -1 -14   34.09    3.74
   2   1 -13    8.15    2.14
   2  -1 -13    5.11    1.80
   2  -1 -13    7.29    2.30
  -2   1  13    8.57    1.63
  -2   1  13    9.56    2.00
   2  -1 -13    7.88    2.05
  -2   1  13    5.72    1.63
  -2  -1  13    8.46    1.48
   2  -1 -13    6.65    1.84
   2   1 -13    8.02    2.05
  -2  -1  13    6.42    1.41
   2  -1 -13    2.63    1.89
   2   1 -13    4.02    1.30
  -2  -1  13    5.78    1.70
  -2  -1  13    7.36    1.78
   2  -1 -12   59.99    4.76
  -2  -1  12   56.53    5.08
   2  -1 -12   61.34    5.39
   2  -1 -12   68.76    5.85
   2   1 -12   61.00    5.32
  -2   1  12   48.74    4.70
   2  -1 -12   56.55    5.06
  -2  -1  12   54.64    4.62
  -2  -1  12   56.51    4.68
  -2  -1  12   51.75    4.94
   2   1 -12   59.35    4.74
  -2   1  12   64.90    5.05
   2   1 -12   65.16    5.32
   2  -1 -12   57.56    4.87
  -2   1  12   47.64    4.61
  -2  -1  12   56.48    4.97
   2   1 -12   59.54    4.75
   2   1 -12   50.16    4.89
  -2   1  12   57.35    5.09
  -2  -1  12   46.09    4.49
   2  -1 -12   59.86    5.39
   2  -1 -12   60.91    5.35
  -2  -1  11    1.68    1.11
  -2   1  11    4.04    1.40
   2  -1 -11    4.86    1.75
   2   1 -11    2.11    1.15
   2   1 -11    1.94    1.41
   2   1 -11    2.90    1.52
   2  -1 -11    3.87    1.66
   2  -1 -11    4.47    1.31
   2  -1 -11    0.72    1.55
  -2  -1  11    3.63    1.18
  -2   1  11    0.84    1.09
  -2   1  11    3.01    1.08
  -2  -1  11    0.93    1.23
  -2  -1  11    2.18    1.26
   2  -1 -11    3.40    1.48
  -2  -1  11    2.07    0.95
  -2  -1  11    1.58    0.93
   2  -1 -11    3.96    1.60
  -2   1  11    2.25    1.39
   2   1 -11    2.78    1.23
   2  -1 -11    4.81    1.55
  -2   1  10   58.83    4.61
   2  -1 -10   60.56    4.53
  -2  -1  10   51.63    4.60
   2   1 -10   58.42    4.80
   2  -1 -10   54.36    4.87
   2   1 -10   58.97    4.54
   2  -1 -10   59.24    4.56
  -2  -1  10   54.46    4.35
   2   1 -10   53.35    4.81
  -2  -1  10   57.39    4.45
  -2  -1  10   46.47    4.53
   2   1 -10   57.86    4.86
   2   1 -10   49.77    4.23
   2  -1 -10   52.19    4.80
  -2   1  10   61.49    4.86
  -2  -1  10   50.81    4.35
   2  -1 -10   48.81    4.66
   2  -1 -10   51.01    4.97
  -2  -1  10   54.41    4.47
   2   1  -9   10.34    1.35
   2  -1  -9    9.56    1.67
   2   1  -9   10.29    1.67
  -2  -1   9    7.39    1.26
  -2  -1   9    9.42    1.52
  -2   1   9   11.61    1.53
   2  -1  -9    8.41    1.61
   2   1  -9   10.07    1.48
  -2  -1   9   10.73    1.41
  -2  -1   9   12.58    1.68
   2  -1  -9   11.96    1.57
  -2  -1   9   10.08    1.40
  -2  -1   9    9.57    1.41
   2  -1  -9    9.95    1.66
   2  -1  -9   11.73    1.52
   2   1  -9    8.88    1.41
   2  -1  -9   11.09    1.57
   2   1  -9   11.58    1.68
  -2  -1   9   11.42    1.63
   2   1  -8  114.84    8.39
   2   1  -8  113.64    8.05
  -2   1   8  121.27    8.26
  -2  -1   8  110.57    8.22
   2   1  -8  115.86    8.09
  -2  -1   8  126.48    8.18
   2  -1  -8  110.05    8.48
  -2   1   8  122.54    8.24
  -2   1   8  105.87    8.31
  -2  -1   8  110.99    8.11
  -2  -1   8  117.88    8.71
   2  -1  -8  114.30    8.11
   2  -1  -8  112.68    8.36
   2   1  -8   99.95    8.54
   2  -1  -8  116.56    8.12
  -2  -1   8  105.26    8.04
   2  -1  -8  123.18    8.19
  -2  -1   8  102.10    8.18
  -2  -1   8  115.81    8.10
   2  -1  -8  111.20    8.42
  -2   1   8  121.94    8.69
   2   1  -8  115.60    8.23
   2   1  -8  118.28    8.20
   2   1  -8  124.52    8.39
   2  -1  -8  114.19    8.38
  -2  -1   8  121.16    8.47
  -2  -1   8  117.81    8.46
   2  -1  -8  118.25    8.24
  -2  -1   7   42.69    3.44
   2  -1  -7   38.71    3.46
  -2   1   7   44.33    3.56
  -2  -1   7   45.02    3.88
  -2  -1   7   45.89    3.61
   2   1  -7   40.80    3.38
   2  -1  -7   47.65    3.39
  -2  -1   7   47.38    3.39
  -2  -1   7   38.24    3.38
   2   1  -7   42.32    3.81
  -2   1   7   51.30    3.87
   2  -1  -7   40.58    3.61
   2  -1  -7   41.34    3.36
   2   1  -7   44.82    3.30
   2   1  -7   41.10    3.28
   2   1  -7   44.05    3.54
  -2  -1   7   43.42    3.55
   2  -1  -7   44.62    3.59
   2   1  -7   43.12    3.44
   2  -1  -7   41.15    3.34
  -2  -1   7   44.08    3.33
  -2   1   7   52.16    3.50
   2  -1  -7   41.43    3.58
   2  -1  -7   36.62    2.86
  -2  -1   7   36.71    3.25
  -2  -1   6   69.56    4.78
   2   1  -6   68.30    4.69
   2  -1  -6   54.89    4.08
   2  -1  -6   60.23    4.13
   2  -1  -6   67.52    4.86
  -2   1   6   59.31    4.91
  -2  -1   6   77.46    4.80
  -2   1   6   67.20    4.78
   2   1  -6   67.24    5.05
  -2   1   6   77.99    4.67
  -2   1   6   80.40    5.04
   2  -1  -5  357.58   25.86
  -2   1   5  430.63   25.96
   2   1  -5  355.24   26.03
  -2  -1   5  394.36   25.82
  -2   1   5  388.59   26.02
   2   1  -5  381.59   25.77
  -2  -1   5  417.10   25.80
  -2   1   5  406.63   25.70
  -2   1   4  591.34    7.04
   2  -1  -4  538.32    6.10
  -2  -1   4  589.65    7.44
  -2   1   4  559.74    4.88
   2   1  -4  605.29    6.63
  -2   1   4  578.63    6.09
   2   1  -4  535.38    6.74
  -2  -1   3  709.04   45.76
  -2  -1   3  748.39   46.16
   2   1  -3  787.47   46.06
   2  -1  -3  661.34   46.06
  -2   1   3  680.95   45.76
   2   1  -3  718.68   46.07
  -2   1   3  676.88   45.77
  -2  -1   3  760.29   45.92
   2  -1  -3  706.67   45.93
  -2   1   3  702.17   45.85
  -2   1   2  453.10   30.25
  -2   1   2  446.22   30.13
  -2  -1   2  502.20   30.12
  -2   1   2  452.11   30.16
   2   1  -2  440.99   30.22
  -2   1   2  470.66   30.11
   2   1  -2  509.50   30.39
   2  -1  -2  456.66   30.40
   2  -1  -2  461.08   30.23
   2   1  -2  469.45   30.35
   2  -1  -1  399.44   29.10
  -2   1   1  424.40   29.16
  -2   1   1  437.74   29.18
   2  -1  -1  481.76   29.20
   2   1  -1  464.01   29.14
  -2   1   1  437.11   29.20
  -2  -1   1  514.59   29.12
  -2   1   0  166.98   11.98
  -2   1   0  156.84   11.93
  -2   1   0  181.12   11.93
   2  -1   0  190.85   11.95
   2   1   0  197.34   11.89
  -2  -1   0  199.57   11.83
   2  -1   0  162.01   11.94
   2  -1   1  942.21   57.80
   2  -1   1 1033.23   57.90
  -2   1  -1  955.83   57.96
  -2   1  -1  915.88   57.89
  -2  -1  -1  919.65   57.90
  -2   1  -1  773.52   57.70
   2   1   1  888.34   57.68
   2  -1   1  901.27   57.78
   2   1   1  900.73   57.89
  -2  -1  -2   42.88    3.02
  -2   1  -2   41.12    2.89
   2   1   2   41.96    2.80
  -2   1  -2   40.05    3.09
  -2  -1  -2   41.21    2.84
   2  -1   2   40.02    3.01
   2  -1   2   41.45    2.95
   2   1   2   40.65    3.03
   2   1   3   30.61    2.47
  -2  -1  -3   34.10    2.50
  -2  -1  -3   34.95    2.39
   2  -1   3   32.84    2.61
  -2   1  -3   31.84    2.40
  -2   1  -3   30.88    2.64
  -2   1  -4  475.13   30.11
  -2  -1  -4  475.41   30.18
   2   1   4  445.94   30.16
  -2   1  -4  460.33   30.54
   2  -1   4  483.12   30.41
  -2  -1  -4  475.60   30.10
   2  -1   4  445.29   30.29
   2   1   4  451.12   30.24
   2   1   4  437.64   30.43
   2  -1   5 1336.10   92.30
  -2   1  -5 1484.53   92.14
   2   1   5 1416.94   92.29
  -2  -1  -5 1317.03   92.08
   2  -1   5 1436.29   92.54
   2   1   5 1522.96   92.15
   2   1   5 1231.11   92.48
  -2  -1  -5 1439.61   92.18
  -2   1  -5 1358.98   92.60
   2   1   5 1364.12   92.17
   2   1   5 1546.13   91.90
  -2   1  -6  176.29   11.14
   2  -1   6  152.54   11.12
   2  -1   6  151.42   11.25
  -2  -1  -6  165.86   11.16
  -2  -1  -6  158.82   11.68
  -2   1  -6  157.57   11.45
  -2   1  -6  147.43   11.50
  -2   1  -6  152.56   11.61
   2  -1   6  170.05   11.45
  -2   1  -6  179.35   11.39
  -2  -1  -6  144.59   11.49
  -2  -1  -6  166.79   11.09
   2  -1   6  175.40   11.64
   2   1   6  143.74   11.55
   2  -1   6  165.53   11.37
   2  -1   6  158.00   11.41
   2   1   6  177.47   11.17
   2   1   6  163.90   11.34
  -2   1  -6  162.00   11.70
  -2  -1  -6  179.52   11.13
  -2  -1  -6  157.54   11.61
  -2   1  -6  151.06   11.47
   2  -1   6  164.80   11.65
   2   1   6  168.50   11.23
   2   1   6  181.88   10.88
  -2   1  -6  142.71   11.18
   2  -1   7  343.03   22.74
  -2  -1  -7  370.32   22.53
  -2  -1  -7  289.31   22.94
  -2   1  -7  335.70   22.92
  -2  -1  -7  337.43   22.54
  -2   1  -7  356.25   22.52
   2  -1   7  353.52   23.17
   2  -1   7  357.77   22.89
   2   1   7  360.86   22.22
  -2   1  -7  375.52   22.79
  -2   1  -7  284.89   22.66
  -2   1  -7  382.10   23.37
  -2   1  -7  305.66   22.38
   2  -1   7  371.01   23.24
   2  -1   7  343.31   22.75
  -2  -1  -7  319.19   22.93
   2   1   7  319.97   22.44
   2  -1   7  335.88   22.89
   2   1   7  309.11   22.32
  -2   1  -7  329.65   22.96
   2   1   7  361.55   22.68
   2   1   7  321.94   23.15
  -2   1  -7  319.29   22.61
  -2  -1  -7  333.86   23.15
   2  -1   7  303.30   22.76
  -2  -1  -7  363.71   22.51
   2  -1   7  338.51   22.58
   2   1   7  406.25   22.69
  -2  -1  -8   74.14    5.14
  -2   1  -8   61.03    5.44
  -2   1  -8   63.62    5.17
   2  -1   8   65.30    5.10
  -2  -1  -8   65.37    5.03
  -2   1  -8   63.95    5.42
   2  -1   8   68.32    5.33
   2   1   8   64.55    5.53
  -2  -1  -8   75.21    5.15
  -2   1  -8   62.25    4.91
   2  -1   8   66.60    5.49
  -2   1  -8   58.52    5.30
   2   1   8   65.85    4.98
  -2   1  -8   68.21    5.61
   2   1   8   74.92    5.19
  -2  -1  -8   61.17    5.42
  -2  -1  -8   66.81    5.74
   2  -1   9    5.83    1.68
  -2   1  -9    7.53    1.57
  -2   1  -9    7.87    1.70
  -2   1  -9    6.03    1.11
  -2  -1  -9    6.33    1.39
   2   1   9    5.57    1.25
   2  -1   9    6.59    1.49
   2  -1   9    5.47    1.30
  -2  -1  -9    6.35    1.56
  -2  -1  -9    6.10    1.36
   2  -1   9    4.63    1.35
  -2   1  -9    6.91    1.65
  -2   1  -9    6.96    1.35
   2   1   9    6.98    1.68
  -2  -1  -9    5.39    1.39
  -2  -1  -9    6.97    1.92
   2   1   9    7.57    1.51
   2   1  10   29.61    2.88
   2  -1  10   25.03    2.89
   2   1  10   23.39    3.02
   2  -1  10   29.10    3.03
   2   1  10   23.85    2.49
  -2  -1 -10   22.46    2.65
  -2  -1 -10   27.35    2.78
   2   1  10   30.07    3.30
  -2  -1 -10   23.07    2.87
  -2   1 -10   25.65    3.05
   2  -1  10   23.40    2.64
  -2   1 -10   22.42    3.02
  -2   1 -11   79.02    7.34
   2   1  11   99.59    7.12
   2   1  11   84.34    7.40
  -2  -1 -11   82.52    7.24
  -2  -1 -11   98.80    7.04
   2  -1  11   91.67    6.96
  -2  -1 -11   79.73    6.82
   2   1  11  103.29    7.63
  -2   1 -11   83.64    7.25
   2  -1  11   97.41    7.28
   2  -1  11   94.33    7.25
  -2   1 -11   87.10    7.40
   2  -1  12   10.05    2.04
   2  -1  12   11.73    1.91
   2   1  12   10.19    1.95
  -2  -1 -12   12.06    2.12
  -2   1 -12   10.31    2.20
   2   1  12   15.32    2.60
  -2  -1 -12   10.34    2.07
   2  -1  12   13.55    2.13
  -2  -1 -12    8.40    1.67
   2   1  12   12.53    2.37
  -2   1 -12   12.70    2.23
  -2   1 -13   13.99    2.36
  -2   1 -13   16.22    2.36
   2   1  13   12.75    2.09
  -2  -1 -13   13.96    2.15
   2   1  13   12.13    2.34
   2   1  13   14.87    2.40
   2  -1  13   15.46    2.45
   2  -1  13   14.03    2.24
   2   1  13   17.89    2.45
  -2  -1 -13   13.80    2.32
  -2  -1 -13   16.06    2.79
  -2  -1 -14    2.13    1.34
   2  -1  14    1.63    1.56
   2   1  14    4.92    1.62
  -2   1 -14    4.67    1.29
  -2   1 -14    4.42    1.49
   2  -1  14    4.64    1.41
  -2   1 -14    2.84    1.18
   2   1  14    3.59    1.48
   2  -1  14    3.60    1.52
  -2  -1 -14    3.37    1.82
  -2  -1 -14    5.09    2.02
   2   1  14    3.64    1.64
  -2  -1 -15    4.85    1.34
  -2  -1 -15    5.75    1.72
   2  -1  15    4.38    1.27
   2   1  15    3.99    1.38
  -2   1 -15    7.30    1.32
   2  -1  15    3.25    1.31
   2   1  15    3.87    1.24
  -2   1 -15    3.91    1.23
  -2  -1 -15    4.77    1.46
   2   1  15    5.75    1.03
  -2  -1 -15    3.82    1.46
   2  -1  15    3.78    1.13
   2   1  15    3.48    1.21
  -2  -1 -16    5.91    1.21
  -2  -1 -16    5.48    1.10
  -2  -1 -16    2.97    1.10
   2  -1  16    3.82    1.10
   2   1  16    4.32    0.92
   2  -1  16    5.85    1.10
  -2  -1 -16    6.15    1.46
   2   1  16    5.04    1.08
   2  -1  16    4.24    0.89
   2   1  16    3.60    0.86
  -2   1 -16    3.59    0.85
  -2   1 -17    3.68    0.91
  -2  -1 -17    2.51    0.67
   2  -1  17    2.40    0.68
   2   1  17    4.00    0.75
  -2   2  17   15.12    1.38
  -2  -2  17   13.23    1.25
  -2   2  17   14.18    1.40
   2   2 -17   12.62    1.32
  -2   2  17   13.59    1.41
  -2   2  17   14.24    1.35
  -2  -2  17   13.32    1.35
   2  -2 -16   10.21    1.70
   2   2 -16   10.59    1.59
   2   2 -16   11.03    1.49
  -2   2  16    8.40    1.23
  -2   2  16    6.06    1.27
  -2  -2  16   12.01    1.52
  -2   2  16   11.11    1.44
  -2   2  16    9.32    1.46
  -2  -2  16   12.13    1.38
   2   2 -16   10.67    1.47
   2   2 -15   43.95    3.76
   2   2 -15   50.92    4.18
  -2   2  15   38.54    3.48
  -2   2  15   33.63    3.56
  -2  -2  15   37.85    3.66
  -2   2  15   32.83    3.37
   2   2 -15   43.60    3.89
   2  -2 -15   44.79    3.93
  -2  -2  15   39.30    3.55
   2  -2 -15   46.86    4.08
  -2  -2  15   40.08    3.51
   2   2 -15   47.15    3.76
   2  -2 -14   15.66    2.39
   2   2 -14   14.54    2.21
  -2  -2  14    8.47    1.61
  -2   2  14   13.21    1.97
   2   2 -14   13.82    2.07
   2   2 -14   14.61    1.93
   2  -2 -14   16.70    2.46
  -2   2  14   13.08    1.92
  -2  -2  14   15.66    1.99
  -2  -2  14   13.97    2.00
   2  -2 -14   16.32    2.48
   2  -2 -14   18.62    2.17
  -2  -2  14   13.04    2.10
   2  -2 -13   33.02    3.56
   2  -2 -13   38.11    3.81
   2   2 -13   32.60    3.52
  -2   2  13   28.87    3.00
   2   2 -13   35.68    3.28
   2  -2 -13   32.89    3.76
  -2  -2  13   32.05    3.22
  -2  -2  13   28.98    3.36
  -2  -2  13   27.87    3.19
   2  -2 -13   31.21    3.33
  -2   2  13   29.55    3.24
  -2   2  13   37.00    3.40
   2  -2 -13   32.83    3.47
   2   2 -12   16.37    2.36
  -2   2  12   18.43    2.40
   2  -2 -12   17.62    2.59
  -2   2  12   18.00    2.36
   2  -2 -12   19.16    2.75
   2   2 -12   16.78    2.28
   2  -2 -12   16.92    2.87
   2  -2 -12   12.82    2.63
  -2  -2  12   15.18    2.38
  -2  -2  12   13.95    2.15
  -2  -2  12   15.61    2.20
   2   2 -12   14.48    1.95
   2  -2 -12   16.67    2.37
  -2   2  12   16.12    2.11
   2   2 -11   15.69    2.46
  -2  -2  11   13.24    1.74
   2  -2 -11   15.55    2.41
   2   2 -11   14.58    2.15
  -2   2  11   16.00    1.98
   2  -2 -11   11.21    2.44
  -2  -2  11   11.93    1.97
   2   2 -11   11.97    1.82
   2  -2 -11   16.43    2.41
  -2  -2  11   11.89    1.97
  -2  -2  11   12.42    1.78
   2  -2 -11   15.10    2.70
   2   2 -11   12.46    2.04
   2  -2 -11   16.15    2.26
  -2  -2  11   11.27    2.09
  -2   2  11   14.13    2.15
   2  -2 -11   15.56    2.66
  -2  -2  10   51.50    4.73
  -2  -2  10   48.61    4.51
   2   2 -10   62.97    5.11
   2  -2 -10   58.73    5.46
   2   2 -10   62.91    4.76
   2   2 -10   54.30    4.70
   2   2 -10   66.28    5.09
   2  -2 -10   59.30    4.85
   2  -2 -10   60.27    5.32
   2  -2 -10   60.25    5.40
   2  -2 -10   61.02    5.15
  -2  -2  10   59.47    4.68
  -2   2  10   65.32    4.92
   2   2 -10   64.86    5.31
  -2  -2  10   57.20    4.99
  -2  -2  10   58.33    4.90
   2  -2 -10   62.49    5.20
  -2  -2   9   11.92    1.54
   2   2  -9   13.24    1.84
   2  -2  -9   11.96    1.96
   2  -2  -9   14.05    1.89
   2   2  -9   12.78    1.80
   2   2  -9   13.39    1.75
   2   2  -9   10.05    1.63
   2  -2  -9   13.23    2.23
   2  -2  -9   11.39    1.67
   2   2  -9   14.80    1.91
  -2  -2   9   13.44    1.89
   2  -2  -9   12.44    1.79
  -2  -2   9   14.42    1.80
   2  -2  -9   11.63    2.06
   2   2  -9   12.80    1.97
  -2  -2   9   10.49    1.61
  -2  -2   9   11.98    1.53
   2   2  -8   37.14    3.28
  -2   2   8   40.77    3.65
   2  -2  -8   33.84    3.32
  -2  -2   8   31.20    3.19
   2   2  -8   45.13    3.70
  -2  -2   8   40.09    3.16
  -2  -2   8   38.64    3.17
   2   2  -8   39.21    3.44
   2  -2  -8   33.76    3.19
   2   2  -8   38.08    3.45
   2  -2  -8   37.97    3.25
  -2  -2   8   39.51    3.34
   2  -2  -8   41.45    3.79
   2   2  -8   39.10    3.27
   2  -2  -8   41.29    3.50
  -2  -2   8   34.61    3.35
   2   2  -8   40.46    3.46
  -2  -2   7   61.50    5.22
   2  -2  -7   59.80    4.70
  -2  -2   7   60.84    4.78
  -2  -2   7   61.48    4.61
   2  -2  -7   64.01    4.69
  -2   2   7   69.86    5.12
   2   2  -7   64.52    4.74
   2   2  -7   65.93    4.86
   2  -2  -7   59.54    4.81
   2   2  -7   61.27    4.87
  -2  -2   7   66.51    4.79
   2  -2  -7   65.91    5.08
   2   2  -7   62.81    4.97
   2  -2  -7   56.98    5.01
   2   2  -7   63.26    4.76
  -2  -2   7   57.76    4.79
   2   2  -7   53.16    5.07
   2  -2  -7   58.17    4.72
   2  -2  -7   62.06    4.81
  -2   2   7   59.11    4.39
   2   2  -7   58.79    4.83
   2  -2  -7   59.18    5.09
  -2  -2   7   60.11    4.61
  -2   2   7   72.22    5.34
  -2  -2   7   59.04    4.73
  -2  -2   7   65.45    4.80
  -2   2   7   67.56    4.81
   2   2  -6   49.95    4.48
  -2  -2   6   57.23    4.11
  -2  -2   6   52.04    4.50
   2  -2  -6   53.71    4.34
  -2  -2   6   49.73    3.78
   2  -2  -6   55.63    4.02
   2   2  -6   53.64    4.13
  -2   2   6   48.62    4.01
   2  -2  -6   55.74    4.45
  -2   2   6   59.19    4.53
   2   2  -6   65.10    4.65
  -2  -2   6   48.30    4.13
  -2   2   6   66.97    4.44
  -2  -2   6   56.52    4.15
   2  -2  -6   53.17    4.18
   2   2  -6   48.42    4.15
   2   2  -6   54.80    4.16
   2  -2  -6   49.31    4.06
   2  -2  -6   48.09    4.09
   2   2  -6   57.06    4.28
   2   2  -6   53.47    4.28
  -2   2   6   51.19    3.78
   2   2  -6   51.78    4.19
  -2  -2   6   60.11    4.16
   2  -2  -6   58.13    4.21
   2  -2  -6   48.19    4.29
  -2   2   6   51.92    4.05
   2   2  -5   73.65    5.58
   2  -2  -5   73.07    5.70
  -2   2   5   77.40    5.45
   2   2  -5   77.49    5.61
   2  -2  -5   72.58    5.68
  -2  -2   5   78.01    5.91
   2   2  -5   86.06    5.99
  -2  -2   5   74.40    5.15
  -2   2   5   86.51    5.84
  -2   2   5   70.01    5.14
  -2   2   5   95.06    5.69
  -2   2   5   70.63    5.19
   2  -2  -5   85.73    5.54
  -2   2   4  651.58   36.81
  -2   2   4  514.21   36.55
  -2  -2   4  602.22   36.45
  -2   2   4  562.20   36.73
  -2   2   4  500.29   36.55
   2   2  -4  546.67   37.11
   2   2  -4  671.00   37.32
  -2  -2   4  537.91   37.14
  -2   2   3  229.55   13.74
  -2   2   3  185.28   13.60
  -2   2   3  200.46   13.65
  -2   2   3  202.66   13.80
  -2  -2   3  214.65   14.15
  -2   2   3  225.69   13.63
   2   2  -3  209.33   14.03
   2  -2  -2   42.16    3.08
   2   2  -2   42.57    3.03
  -2   2   2   40.84    2.84
  -2   2   2   37.24    2.59
  -2  -2   2   43.67    3.15
  -2   2   2   45.05    2.87
  -2   2   2   31.28    2.68
  -2  -2   1   45.58    3.41
  -2   2   1   46.90    3.18
   2  -2  -1   48.50    3.21
   2   2  -1   50.52    3.49
   2  -2  -1   46.22    3.38
  -2   2   1   43.00    3.32
   2   2  -1   42.59    3.02
   2   2  -1   43.21    3.31
   2   2   0   88.37    5.72
   2  -2   0   85.75    5.98
   2  -2   0   96.82    5.98
   2   2   0   92.58    6.08
  -2   2   0   82.18    6.09
   2  -2   0   89.22    5.90
  -2   2   0   81.49    6.00
  -2   2   0   80.72    5.83
  -2  -2   0   84.69    5.96
  -2  -2  -1   23.19    1.76
  -2   2  -1   20.88    2.14
   2   2   1   26.32    2.02
  -2   2  -1   21.93    2.07
   2  -2   1   27.49    1.90
   2  -2   1   25.93    2.02
  -2  -2  -1   23.12    2.08
   2  -2   2   67.03    4.43
   2   2   2   70.24    4.62
  -2   2  -2   63.96    4.89
   2  -2   2   57.82    4.26
  -2  -2  -2   68.82    4.71
  -2   2  -2   69.71    4.80
   2  -2   2   70.72    4.71
   2  -2   3  370.80   22.47
  -2   2  -3  355.38   22.74
   2   2   3  325.11   22.45
   2  -2   3  318.92   22.10
  -2   2  -3  393.17   22.63
  -2  -2  -3  342.62   22.34
   2  -2   3  354.79   22.10
   2   2   3  308.24   22.22
  -2   2  -3  325.59   22.18
   2  -2   4  783.23   43.62
  -2   2  -4  874.06   43.06
  -2  -2  -4  931.97   43.09
   2  -2   4  902.71   43.41
  -2  -2  -4  852.06   43.14
   2  -2   4  894.61   43.08
   2   2   4  824.10   43.08
  -2   2  -4  889.67   43.87
   2   2   4  779.26   43.37
  -2   2  -4  969.35   43.59
   2  -2   4  878.81   43.41
   2  -2   4  893.60   42.89
  -2  -2  -4  947.38   44.01
   2  -2   5    6.22    1.19
   2   2   5    6.10    0.55
   2  -2   5    6.40    1.03
   2   2   5    4.94    0.91
  -2   2  -5    4.55    1.15
   2  -2   5    7.02    1.24
   2  -2   5    6.38    0.82
  -2   2  -5    6.23    1.26
  -2   2  -5    6.18    1.24
  -2  -2  -5    5.18    1.30
  -2   2  -5    8.63    1.07
  -2   2  -5    5.71    1.28
   2  -2   5    5.16    1.36
   2   2   5    7.08    1.24
   2   2   5    7.03    1.04
  -2  -2  -5    6.72    1.00
   2  -2   5    5.57    1.13
  -2  -2  -5    5.68    1.26
  -2  -2  -5    8.08    1.13
  -2   2  -6  232.70   14.83
  -2  -2  -6  212.13   15.00
   2  -2   6  203.94   14.65
   2  -2   6  213.10   14.26
  -2   2  -6  215.85   14.40
   2   2   6  187.12   14.39
  -2   2  -6  227.00   15.27
  -2  -2  -6  201.75   14.38
  -2  -2  -6  240.33   14.49
  -2   2  -6  231.51   14.93
   2   2   6  198.09   14.87
   2  -2   6  215.23   14.91
   2  -2   6  209.47   14.96
  -2   2  -6  229.80   15.07
   2  -2   6  207.42   14.43
  -2  -2  -6  220.22   15.00
   2  -2   6  207.45   14.68
   2  -2   6  216.18   14.58
  -2   2  -6  226.31   14.99
   2  -2   6  231.12   14.82
   2   2   6  190.05   14.41
  -2  -2  -6  228.11   15.17
  -2   2  -7   10.18    1.76
   2  -2   7    9.73    1.36
  -2  -2  -7   10.01    1.84
   2  -2   7    9.49    1.61
   2   2   7    7.28    1.24
  -2   2  -7    6.80    1.42
  -2   2  -7    6.71    1.40
  -2  -2  -7    9.01    1.72
   2  -2   7   11.72    1.72
  -2  -2  -7    9.82    1.47
  -2   2  -7    9.01    1.65
  -2  -2  -7    6.31    1.58
  -2  -2  -8  113.94    7.55
  -2   2  -8   91.20    7.41
  -2   2  -8  112.32    8.12
  -2  -2  -8  115.20    7.59
   2  -2   8  100.02    7.86
   2  -2   8   96.64    7.73
  -2   2  -8  111.62    7.83
  -2  -2  -8   97.72    8.13
   2  -2   8   99.63    7.51
  -2  -2  -8   94.99    7.52
  -2   2  -8   97.65    7.70
  -2   2  -8   92.54    7.94
  -2  -2  -8  109.67    8.19
  -2  -2  -8   96.29    8.08
   2  -2   9   96.09    7.72
   2   2   9   89.60    7.63
  -2   2  -9  105.93    7.73
  -2  -2  -9  122.72    7.65
  -2   2  -9   93.60    7.97
  -2  -2  -9  107.69    8.32
  -2   2  -9   90.52    7.56
   2  -2   9   98.63    7.46
   2  -2   9   97.91    7.71
  -2  -2  -9   96.82    7.51
  -2   2  -9   92.95    7.32
  -2   2  -9  111.29    8.13
  -2  -2  -9  112.53    8.31
   2   2   9   84.85    7.12
  -2  -2  -9  113.44    7.55
  -2   2 -10   97.30    7.38
  -2   2 -10   85.06    7.03
  -2   2 -10   97.04    7.78
  -2  -2 -10   96.71    7.17
  -2   2 -10   95.09    7.00
   2   2  10   83.97    6.81
  -2  -2 -10   91.61    7.23
  -2   2 -10   86.68    7.25
   2  -2  10   89.74    7.46
  -2  -2 -10  111.61    7.43
  -2  -2 -10   93.28    7.47
   2  -2  10   93.16    7.18
   2   2  10   84.40    7.32
  -2   2 -10  105.92    7.83
   2  -2  10   91.74    7.50
  -2  -2 -10  109.48    8.11
  -2  -2 -11   32.07    3.17
   2   2  11   27.89    3.05
  -2   2 -11   28.95    2.86
  -2   2 -11   25.92    3.37
  -2   2 -11   25.64    2.98
  -2  -2 -11   30.52    3.22
   2   2  11   30.91    3.35
  -2  -2 -11   27.50    3.08
   2  -2  11   31.35    3.48
  -2   2 -11   31.44    3.63
  -2  -2 -11   25.44    3.20
  -2   2 -11   27.41    2.74
   2   2  11   24.40    3.08
   2  -2  11   30.04    3.35
  -2  -2 -11   28.98    3.65
   2  -2  11   31.29    3.10
  -2   2 -12   67.91    6.11
  -2  -2 -12   69.66    5.90
  -2  -2 -12   76.27    5.89
   2  -2  12   66.06    5.98
  -2   2 -12   67.43    5.38
   2  -2  12   66.07    6.08
  -2  -2 -12   80.33    5.98
   2   2  12   64.77    5.83
  -2  -2 -12   78.32    6.59
  -2   2 -12   66.24    5.68
  -2   2 -12   74.49    6.26
   2   2  12   69.69    5.67
  -2   2 -13   39.04    3.92
   2   2  13   33.99    3.58
  -2  -2 -13   39.36    4.19
  -2   2 -13   41.15    3.93
  -2  -2 -13   37.95    3.49
   2  -2  13   37.35    3.80
  -2  -2 -13   31.38    3.45
  -2  -2 -13   38.69    3.70
   2   2  13   29.09    3.36
   2   2  13   32.60    3.31
   2  -2  13   36.41    3.69
   2  -2  13   35.58    3.21
  -2  -2 -13   39.65    3.56
  -2   2 -14   17.84    2.46
  -2  -2 -14   16.79    2.12
  -2  -2 -14   15.63    1.97
   2   2  14   17.17    2.27
  -2  -2 -14   21.16    2.47
   2  -2  14   18.33    2.42
   2   2  14   14.07    1.97
   2   2  14   13.41    2.21
  -2  -2 -14   16.79    2.10
  -2   2 -14   22.34    2.52
   2  -2  14   14.16    1.75
   2  -2  14   18.16    2.34
  -2  -2 -14   18.44    2.74
  -2  -2 -14   23.71    2.86
  -2  -2 -15   20.48    2.46
  -2   2 -15   17.39    2.14
   2   2  15   11.40    1.58
  -2  -2 -15   26.10    2.64
   2   2  15   17.32    2.03
  -2   2 -15   19.31    2.10
   2   2  15   13.64    1.84
  -2  -2 -15   18.03    1.87
   2  -2  16    0.76    0.70
   2   2  16    0.94    0.50
  -2  -2 -16    1.38    0.93
  -2   2 -16    1.48    0.80
  -2   2 -16    1.68    0.74
   2   2  16    1.52    0.74
  -2   3  16    0.13    0.41
  -2   3  16    1.54    0.69
  -2  -3  16    0.76    0.71
   2  -3 -16    0.54    0.97
   2   3 -16    0.90    0.76
   2  -3 -15    1.59    1.36
  -2   3  15    1.02    0.70
  -2  -3  15    1.81    0.91
  -2   3  15    0.95    0.64
   2  -3 -15    2.32    1.40
   2   3 -15    1.77    0.86
   2   3 -14   11.25    1.55
   2   3 -14   14.86    1.83
  -2  -3  14   10.85    1.80
  -2  -3  14   10.41    1.49
  -2   3  14    8.65    1.44
   2  -3 -14   14.12    2.29
   2  -3 -14   10.37    2.24
   2   3 -14   15.38    2.11
  -2   3  14    8.45    1.41
   2  -3 -13    8.10    1.88
   2   3 -13   10.17    1.57
  -2  -3  13    9.17    1.38
  -2  -3  13    7.22    1.43
  -2   3  13    7.45    1.48
   2  -3 -13   10.01    1.87
  -2  -3  13    8.83    1.82
   2  -3 -13    9.70    2.35
   2   3 -13   12.42    2.14
   2   3 -13   12.32    1.92
  -2  -3  12   73.29    6.43
   2   3 -12   84.90    6.57
   2  -3 -12   79.76    6.59
   2   3 -12   90.29    6.82
  -2  -3  12   84.22    6.82
   2  -3 -12   77.57    6.59
   2   3 -12  104.03    7.23
   2   3 -12   81.49    6.40
  -2   3  12   79.82    6.47
   2  -3 -12   96.61    7.02
  -2  -3  12   86.77    6.39
   2  -3 -11  258.72   18.35
   2   3 -11  273.20   18.41
  -2  -3  11  272.17   18.21
   2  -3 -11  301.55   18.78
   2   3 -11  286.61   18.66
   2  -3 -11  262.28   18.54
   2   3 -11  279.10   18.32
  -2  -3  11  231.44   18.24
   2   3 -11  258.67   18.36
   2   3 -11  287.75   18.90
  -2   3  11  252.77   18.38
   2  -3 -10    6.71    1.65
   2   3 -10    7.47    1.46
  -2  -3  10    6.60    1.47
   2   3 -10    5.47    1.51
   2   3 -10   10.06    1.96
   2   3 -10    6.99    1.63
   2   3 -10    6.12    1.82
   2  -3 -10    6.58    1.74
   2  -3 -10    8.92    2.36
   2   3 -10    8.58    1.96
   2  -3 -10    7.02    1.67
  -2  -3  10    5.89    1.25
  -2  -3   9    5.28    1.36
   2   3  -9    7.52    1.63
   2  -3  -9    5.43    1.51
   2  -3  -9    6.57    1.67
   2  -3  -9    5.68    1.99
   2   3  -9    7.38    1.60
   2  -3  -9    7.60    1.61
   2  -3  -9    5.96    1.94
  -2  -3   9    5.39    1.17
   2   3  -9    6.41    1.62
   2  -3  -8  121.37    8.73
   2  -3  -8  117.78    9.10
  -2  -3   8  104.36    8.54
  -2  -3   8  126.20    8.54
   2   3  -8  120.08    8.75
   2  -3  -8  110.68    8.52
   2  -3  -8  120.03    9.08
   2  -3  -8  119.95    8.83
   2   3  -8  124.10    8.71
   2   3  -8  125.07    8.97
  -2  -3   7  247.00   14.81
   2   3  -7  230.33   15.10
   2  -3  -7  220.14   14.88
   2  -3  -7  201.42   14.70
   2   3  -7  235.96   15.14
   2  -3  -7  209.94   15.19
   2   3  -7  223.65   14.96
   2   3  -7  221.23   14.93
  -2  -3   7  210.09   14.94
   2   3  -7  228.43   15.11
   2  -3  -7  197.28   14.84
  -2  -3   7  198.07   14.82
   2  -3  -7  210.71   14.99
   2   3  -7  202.83   14.97
   2   3  -6    5.93    1.22
   2   3  -6    3.50    1.07
   2  -3  -6    3.35    0.87
   2  -3  -6    2.17    1.18
   2   3  -6    4.70    1.20
  -2  -3   6    5.29    1.20
  -2  -3   6    3.86    1.01
   2  -3  -6    2.24    1.02
   2  -3  -6    3.53    1.11
   2  -3  -6    3.73    1.28
  -2  -3   6    5.10    0.89
   2   3  -6    4.60    1.13
  -2  -3   6    3.35    1.00
  -2   3   6    2.63    0.78
   2   3  -6    4.08    1.19
   2   3  -5   10.47    1.44
  -2  -3   5    9.05    1.29
   2  -3  -5    8.72    1.49
  -2  -3   5    7.97    1.33
  -2   3   5    9.50    1.19
  -2   3   5    8.64    1.16
   2  -3  -5    9.55    1.46
   2  -3  -5   10.06    1.50
   2   3  -5    8.46    1.28
   2   3  -5    9.00    1.48
   2   3  -5    8.82    1.44
  -2  -3   5    8.89    1.38
  -2  -3   5   10.24    1.57
   2  -3  -5    9.65    1.59
   2   3  -5    8.92    1.48
   2  -3  -5   10.33    1.17
  -2  -3   5    9.92    1.43
   2  -3  -4  120.13    8.81
   2   3  -4  108.94    8.67
  -2  -3   4  120.67    8.83
  -2  -3   4  123.44    8.70
   2   3  -4  160.96    9.42
  -2  -3   4  125.65    9.00
  -2  -3   4  135.27    8.72
   2  -3  -4  131.95    8.48
   2  -3  -4  119.65    8.79
   2  -3  -4   98.19    8.62
   2  -3  -4  115.77    8.83
   2  -3  -4  120.16    8.81
  -2   3   4  129.23    8.50
  -2  -3   4  128.64    8.73
   2  -3  -4  118.19    8.79
  -2   3   4  124.80    8.51
   2   3  -4  129.21    8.74
  -2   3   3    8.88    0.96
   2   3  -3    8.95    1.31
  -2  -3   3    9.70    1.39
   2  -3  -3   10.07    1.38
  -2  -3   3   10.00    1.33
   2  -3  -3    8.94    1.37
   2  -3  -3   11.18    1.18
  -2  -3   3    8.87    1.39
   2   3  -3   13.21    1.67
   2  -3  -3    8.79    1.41
  -2   3   3    7.06    1.03
  -2  -3   3    8.82    1.08
  -2   3   3   10.42    1.02
   2  -3  -3    7.02    1.25
   2  -3  -3    9.82    1.48
   2  -3  -3    9.61    1.54
  -2  -3   3   12.08    1.37
  -2  -3   2   17.61    1.80
  -2   3   2   17.75    1.56
  -2   3   2   18.55    1.76
  -2   3   2   17.47    1.45
   2   3  -2   15.24    1.73
   2  -3  -2   15.51    1.94
   2  -3  -2   19.71    2.00
   2  -3  -2   17.34    2.03
   2  -3  -2   18.78    1.96
  -2   3   2   13.72    1.31
  -2  -3   2   20.02    1.50
  -2  -3   2   17.60    1.94
  -2  -3   2   19.60    1.89
  -2  -3   2   21.09    1.84
   2  -3  -2   22.83    1.83
   2  -3  -2   15.95    1.97
   2   3  -2   19.14    2.01
   2  -3  -1    4.66    0.85
   2  -3  -1    4.29    1.11
  -2   3   1    4.16    0.74
   2   3  -1    3.48    0.79
  -2  -3   1    6.44    1.18
   2  -3  -1    4.09    1.16
  -2   3   1    3.69    0.54
   2  -3  -1    5.25    1.16
  -2  -3   1    4.96    0.89
   2   3  -1    5.22    1.00
   2  -3  -1    4.26    1.21
  -2   3   1    4.22    0.93
   2  -3  -1    4.29    1.11
  -2  -3   1    4.08    0.82
  -2   3   1    4.89    0.66
  -2  -3   1    6.32    1.03
  -2  -3   1    4.58    0.81
   2  -3   0  131.51   11.20
  -2  -3   0  172.16   10.90
   2  -3   0  154.91   10.94
   2  -3   0  162.53   11.22
   2   3   0  144.51   10.83
   2  -3   0  169.98   10.71
  -2  -3   0  190.21   11.05
  -2   3   0  161.10   11.17
   2  -3   0  149.51   11.33
  -2  -3   0  168.26   10.67
   2  -3   0  161.17   11.09
   2   3   0  172.82   11.06
  -2   3   0  139.37   10.80
   2   3   1   36.99    3.06
   2   3   1   38.77    3.11
   2  -3   1   52.34    3.73
   2  -3   1   64.85    4.18
  -2   3  -1   58.43    4.10
   2  -3   1   63.87    3.52
   2  -3   1   54.14    3.86
   2  -3   1   69.90    3.78
  -2  -3  -1   64.40    3.74
   2  -3   1   48.85    4.14
  -2  -3  -1   56.01    3.90
   2  -3   1   53.97    3.42
   2   3   1   60.90    3.74
   2  -3   2  162.11   11.26
   2  -3   2  173.77   10.80
  -2  -3  -2  160.19   11.08
  -2  -3  -2  164.02   11.55
  -2  -3  -2  155.33   11.05
  -2   3  -2  170.27   11.43
   2   3   2  152.18   10.83
   2  -3   2  174.86   11.02
  -2  -3  -2  178.88   10.97
   2  -3   2  166.30   11.12
   2   3   2  168.34   10.54
   2  -3   2  143.70   11.30
   2   3   2  149.97   10.69
   2  -3   2  142.33   10.94
   2   3   2  131.68   10.88
   2   3   3  191.20   12.70
   2  -3   3  214.71   12.91
   2  -3   3  187.95   13.04
  -2   3  -3  208.17   12.98
  -2  -3  -3  199.36   13.42
  -2   3  -3  198.17   13.31
   2   3   3  168.28   12.76
   2   3   3  155.84   12.49
  -2   3  -3  211.69   13.14
   2  -3   3  186.65   13.28
   2  -3   3  187.97   12.91
  -2  -3  -3  196.07   12.79
  -2  -3  -3  176.71   12.87
   2  -3   3  168.83   13.07
  -2   3  -4   46.46    4.12
  -2   3  -4   58.09    4.71
  -2  -3  -4   58.21    4.61
  -2  -3  -4   50.30    4.45
   2  -3   4   49.65    4.21
  -2  -3  -4   60.24    5.06
   2   3   4   43.37    4.29
  -2   3  -4   59.01    4.58
   2  -3   4   60.22    4.94
  -2  -3  -4   66.10    4.37
  -2  -3  -4   65.72    4.39
   2  -3   4   63.97    4.64
   2  -3   4   46.50    4.57
  -2   3  -5  108.22    8.10
  -2   3  -5   82.18    7.58
  -2   3  -5  118.47    8.22
  -2  -3  -5  119.54    8.67
  -2   3  -5  120.87    8.26
   2  -3   5  100.73    7.81
  -2  -3  -5  114.86    8.26
  -2  -3  -5  126.86    7.88
  -2   3  -5  107.21    8.28
   2  -3   5  110.98    8.11
   2  -3   5  109.30    8.41
  -2  -3  -5  125.22    7.81
   2  -3   5  108.47    8.23
   2   3   5   95.31    8.00
   2  -3   6   29.78    3.01
   2  -3   6   24.35    2.66
  -2  -3  -6   28.35    2.68
  -2   3  -6   26.58    3.10
   2  -3   6   25.40    3.05
  -2   3  -6   29.89    3.05
  -2  -3  -6   24.90    2.98
  -2   3  -6   26.61    2.91
  -2  -3  -6   28.76    2.91
  -2  -3  -6   31.76    2.52
  -2  -3  -6   27.39    3.36
   2  -3   6   23.78    2.83
   2  -3   7    7.63    1.75
   2  -3   7    8.73    1.86
  -2   3  -7    5.85    1.79
  -2   3  -7   10.28    1.76
   2  -3   7    9.18    1.62
   2  -3   7    5.72    1.43
  -2  -3  -7    8.50    1.80
  -2   3  -7    8.73    1.92
  -2   3  -7    8.50    1.78
  -2  -3  -7   11.37    2.31
  -2  -3  -7    6.49    1.56
  -2  -3  -7   10.52    1.68
   2  -3   8   93.94    7.52
  -2   3  -8  104.68    7.79
   2  -3   8   90.90    7.73
  -2   3  -8   98.13    7.99
  -2  -3  -8  105.31    7.39
  -2  -3  -8   96.18    7.94
  -2   3  -8   97.77    7.94
  -2  -3  -8  100.15    7.79
   2  -3   8   86.85    7.63
  -2   3  -9   47.84    4.24
  -2  -3  -9   40.65    4.22
   2  -3   9   34.06    3.77
  -2  -3  -9   40.90    3.79
   2  -3   9   34.78    3.87
  -2  -3  -9   36.47    4.19
  -2  -3  -9   40.84    4.22
  -2   3  -9   44.48    3.85
  -2   3  -9   42.72    4.43
  -2  -3 -10    6.03    1.92
  -2   3 -10    6.47    1.65
  -2   3 -10    9.71    2.33
  -2   3 -10    6.78    1.32
  -2   3 -10    9.62    1.35
  -2   3 -10    8.32    1.77
   2  -3  10    9.35    1.91
  -2  -3 -10    8.43    2.34
   2   3  10    5.08    1.27
  -2   3 -10    5.50    1.41
  -2  -3 -10    5.78    1.79
  -2   3 -10    8.40    1.95
   2  -3  10    5.18    1.47
  -2  -3 -10    7.64    2.23
  -2   3 -11    3.56    0.98
  -2  -3 -11    4.40    1.79
  -2   3 -11    3.62    1.33
  -2  -3 -11    4.56    2.00
   2   3  11    2.79    1.31
   2   3  11    1.02    1.14
  -2   3 -11    4.97    1.46
   2  -3  11    2.14    1.38
  -2  -3 -11    4.08    1.89
  -2  -3 -11    3.00    1.67
   2  -3  11    4.82    1.69
  -2   3 -11    4.50    1.32
   2   3  12   46.16    4.50
  -2  -3 -12   62.66    5.24
  -2  -3 -12   73.24    5.59
  -2   3 -12   62.63    4.73
   2  -3  12   56.15    4.93
   2   3  12   46.81    4.56
  -2   3 -12   54.65    4.86
  -2  -3 -12   70.51    5.59
  -2   3 -13    4.74    1.28
   2   3  13    4.47    1.11
  -2  -3 -13    9.15    2.04
  -2   3 -13    5.05    1.13
   2  -3  13    6.95    1.53
   2   3  13    3.68    1.06
  -2  -3 -13    8.89    1.84
   2   3  13    4.82    1.32
  -2  -3 -13    7.93    1.80
  -2   3 -14    7.60    1.31
   2   3  14    4.56    0.96
   2  -3  14    5.30    1.29
   2  -3  14    6.15    1.33
  -2  -3 -14    4.73    1.51
  -2  -3 -14    6.53    1.43
   2   3  14    4.90    1.20
  -2   3 -14    6.96    1.53
   2   3  14    4.08    1.08
   2   3  15   16.59    1.67
  -2   3 -15   14.04    1.55
   2   3  15   14.32    1.50
  -2   3 -15   25.17    2.05
   2  -3  15   19.68    1.81
   2  -3  15   19.13    1.82
   2   3  15   14.29    1.59
  -2  -3 -15   11.60    1.55
   2   3  16    4.13    0.65
   2  -3  16    5.22    0.73
  -2   4  15    5.26    0.82
  -2   4  15    5.59    0.88
   2   4 -15    7.74    1.14
   2  -4 -14    1.27    1.01
   2   4 -14    2.37    0.87
   2   4 -14    3.14    1.01
  -2  -4  14    1.41    0.68
   2  -4 -13    4.08    1.39
  -2  -4  13    3.71    1.03
   2   4 -13    3.66    1.29
   2  -4 -13    3.16    1.13
   2  -4 -13    3.92    1.66
  -2   4  13    2.00    0.79
   2   4 -13    3.25    1.03
   2   4 -13    2.70    1.11
   2   4 -12    0.91    1.24
   2   4 -12    2.28    1.19
   2  -4 -12    2.15    1.48
   2  -4 -12    1.16    1.17
   2  -4 -12    3.04    2.06
   2   4 -12    1.56    1.16
  -2  -4  12    0.32    0.94
  -2  -4  12    2.21    1.23
   2   4 -11    7.76    1.73
   2   4 -11    7.60    1.71
   2   4 -11    7.60    1.60
  -2  -4  11    7.68    1.60
   2  -4 -11    7.61    2.37
  -2  -4  11    7.66    1.79
   2  -4 -11    8.49    1.74
   2  -4 -11   12.95    2.16
   2   4 -10   21.09    2.59
  -2  -4  10   17.16    2.35
   2   4 -10   22.30    2.53
   2   4 -10   21.36    2.20
  -2  -4  10   17.92    2.47
   2  -4 -10   14.30    2.22
   2  -4 -10   20.52    3.01
   2   4 -10   17.07    2.35
   2  -4 -10   15.89    2.71
   2   4  -9   43.08    3.78
   2   4  -9   39.65    3.67
   2  -4  -9   37.54    3.80
   2   4  -9   34.66    3.50
  -2  -4   9   32.88    3.46
   2  -4  -9   33.48    3.41
   2   4  -9   37.94    3.75
   2   4  -9   36.11    3.68
   2  -4  -9   24.49    3.20
   2  -4  -9   39.27    4.12
  -2  -4   9   37.77    3.62
   2  -4  -8   91.59    7.46
   2  -4  -8   97.40    7.69
   2   4  -8  102.52    7.64
  -2  -4   8   97.88    7.52
   2   4  -8  107.74    7.79
  -2  -4   8  106.19    7.62
   2  -4  -8   78.33    7.13
   2  -4  -8   87.48    7.69
   2   4  -8  102.22    7.53
   2   4  -8  108.16    7.58
  -2  -4   7   10.20    1.78
   2  -4  -7    8.29    1.70
   2   4  -7    8.59    1.84
   2  -4  -7    8.97    1.99
   2  -4  -7    6.80    1.88
   2   4  -7    8.60    1.90
   2  -4  -7    8.20    1.43
   2   4  -7    9.85    1.62
  -2  -4   7    8.93    1.55
   2   4  -7    9.39    1.69
  -2  -4   7   10.42    1.81
  -2  -4   6  108.90    8.11
   2   4  -6   96.96    8.00
   2   4  -6  117.52    8.13
   2  -4  -6  101.99    7.64
   2  -4  -6  111.91    8.19
  -2  -4   6  122.47    8.19
   2   4  -6  102.41    8.07
   2  -4  -6   98.53    8.13
   2  -4  -6  110.84    8.20
   2   4  -6  109.03    8.15
  -2  -4   6  104.19    8.04
  -2  -4   5  104.57    7.75
   2  -4  -5   97.72    7.67
   2   4  -5  100.84    7.65
  -2  -4   5  112.97    7.65
   2  -4  -5   96.84    7.64
  -2  -4   5  109.12    7.70
   2  -4  -5   79.01    7.30
   2  -4  -5   97.64    7.20
   2   4  -5  108.77    7.60
   2   4  -5  111.82    7.73
   2  -4  -5  100.60    7.64
  -2  -4   4   38.09    3.34
   2   4  -4   30.48    3.19
   2  -4  -4   33.77    3.36
   2   4  -4   35.05    3.14
   2   4  -4   32.82    3.22
   2  -4  -4   29.35    3.15
   2  -4  -4   39.63    3.05
   2  -4  -4   34.07    3.27
  -2  -4   4   37.22    3.24
  -2  -4   4   37.60    3.47
   2  -4  -4   31.18    3.26
   2  -4  -3   22.38    2.06
  -2  -4   3   21.24    2.33
   2   4  -3   19.29    2.22
   2  -4  -3   21.12    2.51
   2  -4  -3   17.56    2.33
   2  -4  -3   18.68    2.28
   2  -4  -3   20.09    2.06
  -2  -4   3   20.46    2.44
  -2  -4   3   25.20    2.33
   2  -4  -3   20.74    2.48
   2  -4  -2   98.12    7.37
  -2  -4   2  115.15    7.51
   2  -4  -2   96.15    7.55
  -2  -4   2  109.22    7.32
  -2  -4   2   98.87    7.12
   2  -4  -2   97.73    7.73
   2  -4  -2  101.10    7.03
  -2  -4   2   96.56    7.50
   2  -4  -2   80.72    7.41
   2   4  -2   92.25    7.17
   2  -4  -1    9.04    1.53
   2  -4  -1    7.81    1.72
   2  -4  -1    7.28    1.14
  -2  -4   1    8.40    1.36
   2  -4  -1    8.36    1.38
  -2  -4   1    9.56    1.37
  -2  -4   1    7.81    1.27
   2  -4  -1    8.67    1.62
   2  -4  -1    6.46    1.59
  -2  -4   0   42.54    3.53
   2  -4   0   44.07    3.63
   2  -4   0   46.88    4.03
   2  -4   0   30.85    3.74
   2  -4   0   42.93    3.35
   2  -4   0   45.09    3.78
  -2  -4   0   43.16    3.49
  -2  -4   0   37.06    3.69
   2  -4   0   41.67    4.11
  -2  -4  -1   21.23    2.14
  -2  -4  -1   18.48    2.38
   2  -4   1   21.60    2.65
   2  -4   1   19.70    1.94
   2  -4   1   18.45    2.17
   2  -4   1   21.34    2.42
  -2  -4  -1   17.82    2.21
  -2  -4  -1   21.12    2.12
   2  -4   1   18.29    2.56
   2  -4   2    4.15    1.57
   2  -4   2    2.30    1.36
   2  -4   2    2.57    0.85
   2  -4   2    2.56    1.10
   2  -4   2    3.17    1.33
  -2  -4  -2    2.75    1.03
  -2  -4  -2    1.60    1.12
  -2  -4  -2    2.04    0.99
  -2  -4  -3   27.67    3.22
   2  -4   3   26.52    3.17
   2  -4   3   27.39    2.89
  -2  -4  -3   30.51    2.81
  -2  -4  -3   28.36    2.83
   2  -4   3   30.51    3.51
  -2  -4  -3   32.75    2.85
  -2   4  -3   24.46    2.90
  -2   4  -4    2.71    1.04
  -2  -4  -4    4.33    1.28
  -2  -4  -4    3.05    1.21
  -2  -4  -4    4.39    1.62
   2  -4   4    1.09    1.43
  -2  -4  -4    3.99    1.30
   2  -4   4    3.05    1.22
   2  -4   4    3.52    1.46
  -2   4  -4    2.23    1.20
   2  -4   5    0.65    1.35
  -2  -4  -5    0.95    1.52
  -2   4  -5    1.20    1.21
  -2   4  -5    1.61    1.08
  -2  -4  -5    0.96    1.18
   2  -4   5   -0.49    0.83
  -2  -4  -5   -0.39    1.18
   2  -4   5   -0.75    1.47
  -2  -4  -5   -0.29    0.83
   2  -4   5    0.26    1.10
  -2   4  -6   22.86    2.91
   2  -4   6   20.34    2.36
  -2  -4  -6   19.69    2.45
   2  -4   6   17.26    2.59
   2  -4   6   20.74    2.69
  -2  -4  -6   26.99    2.71
   2  -4   6   19.77    3.01
  -2   4  -6   20.65    2.82
  -2   4  -6   27.74    2.85
  -2  -4  -6   22.37    2.28
  -2   4  -7  101.04    7.48
  -2   4  -7   92.25    7.48
   2  -4   7   85.28    7.14
   2  -4   7   84.20    7.48
   2  -4   7   81.31    7.05
   2  -4   7   85.28    6.80
  -2   4  -7   88.07    7.29
  -2  -4  -7   85.04    6.93
  -2  -4  -7   98.75    6.98
   2  -4   8   30.18    3.12
   2  -4   8   29.69    3.43
  -2   4  -8   36.36    3.80
  -2   4  -8   32.25    3.43
  -2  -4  -8   30.19    3.36
   2  -4   8   34.54    3.72
   2  -4   8   24.57    3.01
  -2   4  -8   29.11    3.48
  -2  -4  -8   31.23    3.28
  -2  -4  -8   32.85    3.85
  -2  -4  -9    5.29    1.74
  -2   4  -9    5.99    1.80
  -2   4  -9    5.84    1.89
   2  -4   9    7.39    1.55
  -2  -4  -9    9.84    2.26
   2  -4   9    6.13    1.89
   2  -4   9    6.96    1.80
  -2  -4  -9    9.41    1.87
  -2   4  -9    7.68    1.85
  -2   4  -9    8.88    2.04
  -2  -4 -10    6.61    1.68
  -2   4 -10    1.47    1.06
   2  -4  10    2.44    1.51
   2  -4  10    1.01    1.02
  -2  -4 -10    2.01    1.15
  -2   4 -10    2.53    1.68
  -2  -4 -10    2.84    1.78
  -2   4 -10    2.57    1.35
  -2   4 -10    1.89    1.42
  -2  -4 -10    2.72    1.55
   2   4  10    0.59    0.83
  -2   4 -10    0.79    1.38
  -2   4 -10    3.04    1.07
   2  -4  10    1.18    1.17
  -2   4 -11    3.50    1.02
  -2  -4 -11    4.05    1.61
  -2   4 -11    4.71    1.52
  -2   4 -11    3.17    1.38
   2  -4  11    3.69    1.20
  -2   4 -11    4.94    1.28
  -2  -4 -11    1.89    1.38
  -2  -4 -11    4.78    1.87
   2  -4  12    9.89    1.48
  -2  -4 -12   12.16    1.89
  -2   4 -12   11.44    1.53
  -2  -4 -12    8.12    1.55
   2   4  12    5.03    1.12
  -2  -4 -12   10.27    1.95
  -2   4 -12   11.99    1.85
   2   4  13    1.84    0.66
  -2   4 -13    4.17    0.92
   2  -4  13    5.33    1.02
  -2  -4 -13    2.88    1.30
  -2   4 -13    4.90    1.19
   2   4  13    3.71    0.87
   2  -4  14    2.79    0.81
   2   4  14    0.92    0.63
  -2  -4 -14    1.02    0.80
  -2   4 -14    1.99    0.78
   2   4  14    0.98    0.50
   2  -4  14    1.75    0.61
  -2  -5  13    0.43    0.41
  -2  -5  13    0.92    0.64
   2  -5 -13    0.98    0.92
  -2  -5  12    1.76    0.78
   2   5 -12    1.00    0.85
   2  -5 -12    0.89    1.15
  -2  -5  12    2.65    0.88
  -2  -5  12    1.00    0.65
   2   5 -11    3.77    1.20
   2  -5 -11    1.58    0.95
   2   5 -11    3.04    1.12
  -2  -5  11    3.53    1.11
  -2  -5  11    2.38    1.05
   2  -5 -11    3.92    1.50
   2  -5 -10    5.22    1.31
   2   5 -10    4.08    1.35
   2   5 -10    5.87    1.45
   2   5 -10    7.05    1.20
   2  -5 -10    5.72    1.74
   2  -5 -10    2.30    1.15
  -2  -5  10    4.28    1.25
   2   5 -10    3.91    1.38
   2   5 -10    4.89    1.02
  -2  -5  10    5.01    1.32
   2   5  -9   12.47    2.00
   2   5  -9   15.86    2.18
   2  -5  -9   11.60    2.18
  -2  -5   9   14.59    2.07
   2   5  -9   10.76    1.94
  -2  -5   9   11.35    1.81
   2  -5  -9    8.17    1.65
   2   5  -9   12.99    1.69
   2   5  -9   11.96    1.80
   2  -5  -9   13.76    1.91
  -2  -5   8    5.15    1.57
   2   5  -8    5.74    1.61
  -2  -5   8    5.65    1.49
   2  -5  -8    4.11    1.35
   2  -5  -8    6.42    1.58
   2  -5  -8    4.57    1.67
   2   5  -8    5.92    1.61
  -2  -5   7    2.39    1.15
   2  -5  -7    0.33    0.95
   2   5  -7    3.43    1.52
   2  -5  -7    2.99    1.38
  -2  -5   7    3.63    1.41
   2   5  -7    3.00    1.30
   2  -5  -7    0.49    1.10
   2  -5  -7    4.75    1.63
   2   5  -7    4.05    1.57
  -2  -5   7    1.89    1.10
  -2  -5   7    2.09    1.19
   2  -5  -6   71.51    6.00
   2  -5  -6   75.84    6.36
   2  -5  -6   67.57    6.04
  -2  -5   6   94.79    6.78
   2  -5  -6   82.97    6.50
   2   5  -6   85.00    6.51
   2   5  -6   82.06    6.51
   2   5  -6   91.57    6.58
  -2  -5   6   89.68    6.51
   2  -5  -6   69.37    6.35
  -2  -5   6   87.19    6.57
   2   5  -6   93.37    6.62
  -2  -5   6   84.64    6.26
   2  -5  -5   16.82    2.01
  -2  -5   5   17.33    2.47
   2  -5  -5   14.64    2.18
  -2  -5   5   20.48    2.28
   2   5  -5   16.26    2.19
  -2  -5   5   17.16    2.06
   2  -5  -5   11.43    1.96
   2   5  -5   14.57    2.17
   2  -5  -5   16.94    2.23
   2  -5  -5   12.15    1.90
  -2  -5   5   17.69    2.35
   2   5  -5   16.54    2.30
  -2  -5   4   58.05    4.43
   2  -5  -4   48.67    4.24
  -2  -5   4   60.00    4.60
  -2  -5   4   49.89    4.48
   2  -5  -4   52.79    4.56
  -2  -5   4   59.50    4.85
  -2  -5   4   48.27    4.71
   2  -5  -4   43.99    4.47
   2   5  -4   51.65    4.48
   2   5  -4   54.49    4.56
   2  -5  -4   47.19    4.61
   2  -5  -3   62.12    5.30
   2   5  -3   65.31    5.26
  -2  -5   3   70.28    5.35
  -2  -5   3   64.36    5.31
   2   5  -3   65.13    5.22
   2  -5  -3   66.30    5.11
  -2  -5   3   66.00    5.18
   2  -5  -3   70.74    5.67
  -2  -5   3   60.60    5.54
   2  -5  -3   53.88    5.37
  -2  -5   2    1.45    1.04
   2  -5  -2    2.07    1.55
  -2  -5   2    1.05    1.39
   2  -5  -2    1.50    1.05
   2   5  -2    1.29    1.03
   2  -5  -2    1.14    0.96
  -2  -5   2    1.72    1.51
   2  -5  -2    1.11    1.35
   2  -5  -2    2.25    1.31
   2  -5  -1   10.93    1.91
  -2  -5   1    9.33    1.54
   2  -5  -1    8.37    2.04
   2  -5  -1    8.58    1.43
  -2  -5   1    9.76    1.86
   2  -5  -1    8.08    2.17
   2  -5  -1    8.77    1.56
   2  -5  -1    7.79    2.02
   2  -5   0   45.68    5.12
   2  -5   0   58.58    4.57
  -2  -5   0   64.50    4.96
  -2  -5   0   57.36    5.10
   2  -5   0   54.38    5.43
   2  -5   0   64.45    5.08
   2  -5   1   65.92    5.25
   2  -5   1   70.26    5.76
  -2  -5  -1   74.75    5.65
   2  -5   1   71.85    6.38
  -2  -5  -1   71.22    5.83
   2  -5   1   54.13    5.93
   2  -5   1   75.36    5.81
   2  -5   2   81.84    6.52
  -2  -5  -2   80.61    6.24
  -2  -5  -2   72.19    6.28
  -2  -5  -2   84.23    6.28
  -2  -5  -3   10.59    1.92
   2  -5   3    8.27    1.92
  -2  -5  -3    7.53    1.73
   2  -5   3   10.31    2.33
  -2  -5  -3    9.91    1.85
   2  -5   4   15.42    2.63
  -2   5  -4   16.15    2.36
   2  -5   4   14.70    2.75
  -2  -5  -4   18.57    2.40
  -2  -5  -4   18.73    2.38
  -2  -5  -4   17.96    2.25
   2  -5   4   21.78    2.68
  -2   5  -5   29.35    3.34
  -2   5  -5   26.35    3.13
   2  -5   5   24.27    3.33
  -2  -5  -5   32.75    2.99
   2  -5   5   36.63    3.58
  -2  -5  -5   29.82    3.09
   2  -5   5   28.84    3.70
  -2   5  -5   26.52    2.96
  -2   5  -6   24.79    2.82
  -2   5  -6   23.80    2.98
  -2  -5  -6   21.44    3.18
   2  -5   6   30.54    3.28
  -2  -5  -6   28.69    2.90
   2  -5   6   32.05    3.67
  -2   5  -6   26.66    3.10
   2  -5   6   29.23    3.22
  -2  -5  -6   25.09    2.58
   2  -5   7    6.45    1.78
  -2  -5  -7    5.57    1.55
  -2   5  -7    3.46    1.28
  -2   5  -7    5.33    1.53
  -2  -5  -7    3.78    1.87
   2  -5   7    6.12    1.60
  -2   5  -7    9.81    1.96
   2  -5   7    5.53    1.77
  -2   5  -8    4.27    1.69
  -2   5  -8    4.89    1.59
  -2  -5  -8    3.41    1.39
  -2  -5  -8    1.86    1.56
  -2   5  -8    1.70    1.11
   2  -5   8    1.97    1.38
  -2  -5  -8    2.04    1.71
   2  -5   8    1.84    0.81
   2  -5   8    1.74    1.39
   2  -5   8    4.03    1.15
  -2   5  -8    2.80    1.37
  -2   5  -9    4.77    1.27
   2  -5   9    5.58    1.51
  -2   5  -9    6.47    1.63
  -2   5  -9    6.22    1.34
  -2   5  -9    4.33    1.46
  -2  -5  -9    3.78    1.46
   2  -5   9    4.97    1.05
  -2  -5  -9    4.32    1.88
  -2   5  -9    5.23    1.53
  -2  -5  -9    5.48    1.54
   2  -5   9    4.77    1.33
  -2   5  -9    5.04    1.26
  -2   5 -10    6.73    1.35
  -2   5 -10    3.81    1.06
   2  -5  10    4.53    1.29
  -2  -5 -10    3.38    1.21
  -2  -5 -10    4.06    1.38
  -2   5 -10    5.13    1.30
   2  -5  10    2.90    0.84
  -2  -5 -10    5.41    1.63
  -2   5 -10    7.67    1.35
  -2   5 -10    5.43    1.05
   2  -5  11    2.97    1.10
   2   5  11    2.04    0.68
  -2   5 -11    4.40    0.84
  -2  -5 -11    2.01    1.00
  -2   5 -11    3.45    1.03
   2  -5  11    2.49    0.67
  -2  -5 -11    2.81    1.19
  -2  -5 -11    2.71    1.24
  -2   5 -11    3.20    0.93
  -2  -5 -12    0.29    0.89
  -2   5 -12    0.98    0.66
  -2   5 -12    0.82    0.55
  -2  -5 -13    2.77    0.66
   2   6 -11    1.03    0.52
   2   6 -11    0.56    0.44
   2   6 -10    1.94    0.59
  -2  -6  10    2.93    0.74
   2   6 -10    2.84    0.73
  -2  -6  10    1.31    0.72
   2   6 -10    3.52    0.88
   2   6  -9    0.74    0.72
   2   6  -9    1.05    0.66
   2   6  -9    0.61    0.77
  -2  -6   9    1.47    0.81
   2   6  -9    1.72    0.76
  -2  -6   8   10.62    1.47
   2   6  -8   11.63    1.48
   2   6  -8   11.77    1.56
   2   6  -8   11.67    1.57
   2   6  -8    9.49    1.40
   2   6  -7   35.53    3.05
  -2  -6   7   29.66    2.89
   2   6  -7   33.39    2.99
   2   6  -7   30.33    2.84
  -2  -6   7   30.39    2.72
   2   6  -6    2.84    1.24
  -2  -6   6    2.38    1.27
  -2  -6   6    1.70    0.97
   2   6  -6    1.96    0.95
  -2  -6   6    1.49    0.80
   2   6  -6    1.92    0.90
   2   6  -6    3.26    1.32
   2   6  -5    1.08    1.32
   2   6  -5   -0.20    1.06
   2  -6  -5    1.66    0.93
   2   6  -5   -0.33    0.78
  -2  -6   5    0.19    1.18
  -2  -6   5    0.19    1.25
  -2  -6   5    1.11    0.82
  -2  -6   5    2.05    1.14
   2   6  -5    0.09    0.85
   2  -6  -5   -1.39    0.86
   2   6  -4   10.03    1.73
  -2  -6   4    8.72    1.72
   2   6  -4    8.61    1.61
  -2  -6   4    9.00    1.71
  -2  -6   4    9.80    1.69
   2   6  -4    7.68    1.36
   2  -6  -4    8.30    1.40
   2  -6  -4    7.73    1.55
   2   6  -3    3.38    1.32
   2   6  -3    5.14    1.23
  -2  -6   3    4.26    1.60
  -2  -6   3    4.40    1.45
   2  -6  -3    3.10    1.44
   2  -6  -3    5.42    1.22
   2  -6  -2    4.21    1.23
   2   6  -2    3.22    1.17
  -2  -6   2    6.45    1.66
  -2  -6   2    4.42    1.51
   2  -6  -2    2.83    1.40
   2   6  -2    2.62    1.28
   2   6  -1   23.25    2.50
   2   6  -1   22.16    2.39
  -2  -6   1   25.92    2.72
   2  -6  -1   24.23    2.50
   2  -6  -1   23.00    2.87
   2  -6   0   10.27    2.12
  -2  -6   0    8.54    1.80
   2  -6   0    9.35    1.69
  -2  -6   0   10.95    2.02
  -2  -6   0    8.38    1.91
   2   6   0    8.39    1.47
   2  -6   1    3.01    1.30
  -2  -6  -1    2.26    1.48
  -2  -6  -1    2.41    1.48
  -2  -6  -1    3.82    1.55
   2  -6   1    3.01    1.62
  -2  -6  -2    8.06    1.64
  -2  -6  -2    8.77    1.71
   2  -6   2    7.11    1.57
  -2  -6  -2    9.03    1.68
  -2  -6  -3   19.02    2.38
  -2   6  -3   17.52    2.25
  -2  -6  -3   19.35    2.20
   2  -6   3   18.94    2.64
   2  -6   4   10.21    1.93
  -2  -6  -4   11.99    1.66
  -2  -6  -4    6.61    1.49
  -2   6  -4    8.89    1.57
  -2   6  -5   10.84    1.75
   2  -6   5   13.03    1.96
  -2   6  -5   10.62    1.71
  -2  -6  -5   12.03    1.58
  -2  -6  -5    8.21    1.68
  -2  -6  -5   16.87    1.95
  -2   6  -5   14.68    1.99
   2  -6   5   14.55    2.02
  -2  -6  -6   19.67    2.17
   2  -6   6   23.44    2.39
  -2   6  -6   19.95    2.21
  -2  -6  -6   13.15    2.01
  -2  -6  -6   14.94    1.70
  -2   6  -6   16.97    2.10
  -2   6  -6   18.41    2.18
   2  -6   6   20.79    2.25
   2  -6   7    1.68    1.07
  -2   6  -7    1.54    0.95
  -2   6  -7    1.03    0.96
  -2  -6  -7    0.98    1.15
  -2  -6  -7    1.42    1.06
  -2  -6  -7    0.50    1.04
  -2   6  -7    1.36    1.00
   2  -6   7    0.74    0.80
  -2   6  -7    1.06    1.04
  -2   6  -7    2.39    0.96
  -2  -6  -8    3.92    1.07
   2  -6   8    4.25    1.14
  -2   6  -8    3.87    0.96
  -2   6  -8    2.58    0.93
  -2  -6  -8    1.50    1.01
  -2  -6  -8    2.82    1.07
  -2   6  -8    4.14    0.92
   2   6   8    1.31    0.67
  -2   6  -9    6.53    0.93
  -2   6  -9    8.29    1.04
  -2   6  -9    8.27    1.12
  -2  -6  -9    7.45    1.17
   2  -6   9    8.56    1.22
  -2  -6  -9    3.78    1.13
  -2  -6  -9    4.89    1.00
  -2   6  -9    7.90    1.12
  -2  -6 -10    0.80    0.64
  -2  -6 -10    0.89    0.63
  -2   6 -10    0.97    0.42
  -2  -7   7    4.72    0.70
   2   7  -6    1.59    0.65
   2   7  -6    0.97    0.54
   2   7  -6    0.74    0.61
   2   7  -6    0.89    0.58
  -2  -7   6    0.78    0.51
  -2  -7   6    1.95    0.69
   2   7  -5    1.22    0.65
   2   7  -5    2.54    0.70
  -2  -7   5    2.69    0.72
   2   7  -5    3.21    0.85
  -2  -7   5    2.45    0.81
  -2  -7   5    3.37    0.69
   2   7  -4    2.46    0.72
  -2  -7   4    3.40    0.86
   2   7  -4    4.30    1.01
   2  -7  -4    2.88    0.65
  -2  -7   4    3.26    0.83
   2   7  -3    2.32    0.71
  -2  -7   3    1.25    0.75
  -2  -7   3    3.19    0.91
   2   7  -3    3.37    1.03
   2  -7  -3    2.24    0.74
   2   7  -3    2.33    0.98
  -2  -7   2    0.73    0.85
  -2  -7   2    0.29    0.80
   2   7  -2    0.47    0.89
   2  -7  -2    0.08    0.75
  -2  -7   1    2.15    0.87
  -2  -7   1    2.08    1.01
   2  -7  -1    0.15    0.67
   2   7  -1    3.28    0.95
   2  -7  -1    1.33    0.88
  -2  -7   0    4.48    1.18
   2   7   0    8.41    1.25
   2  -7   0    6.70    1.05
   2  -7   0    5.26    1.25
  -2  -7   0    6.98    1.24
   2   7   0    8.17    1.15
  -2  -7  -1    2.92    0.94
   2   7   1    2.02    0.86
  -2  -7  -1    1.70    1.00
  -2   7  -1    1.64    0.65
   2  -7   1    2.34    1.00
   2  -7   1    2.69    0.82
  -2  -7  -2    0.12    0.86
   2  -7   2    0.16    0.67
  -2   7  -2    0.89    0.64
  -2  -7  -2    0.91    0.73
  -2   7  -3    1.57    0.69
   2  -7   3    3.22    0.95
  -2   7  -3    0.48    0.61
   2  -7   3    2.69    0.77
  -2  -7  -3    2.27    0.94
  -2  -7  -3    1.95    0.69
   2  -7   4    0.60    0.61
  -2   7  -4   -0.30    0.64
  -2   7  -4    0.46    0.61
  -2  -7  -4    1.03    0.52
  -2   7  -4   -0.15    0.52
   2  -7   4    0.44    0.68
  -2  -7  -4    0.05    0.72
  -2  -7  -5    1.91    0.73
  -2   7  -5    0.84    0.54
   2  -7   5    1.24    0.59
  -2  -7  -5    0.63    0.66
  -2   7  -5    1.06    0.52
   2  -7   5    0.77    0.52
  -2   7  -6    1.74    0.49
  -2   7  -6    0.82    0.48
  -3   0  18   10.39    1.19
  -3   0  17    2.33    1.01
  -3   0  17    1.58    0.95
   3   0 -17    2.11    1.27
   3   0 -16    4.84    1.70
  -3   0  16    4.42    1.08
  -3   0  16    4.04    1.17
  -3   0  16    3.41    1.38
   3   0 -15   54.12    4.76
  -3   0  15   46.26    4.09
  -3   0  15   48.30    4.54
  -3   0  15   45.40    4.10
   3   0 -15   49.97    4.20
  -3   0  14   48.38    4.35
   3   0 -14   55.17    5.03
  -3   0  14   53.40    4.46
  -3   0  14   44.31    4.09
   3   0 -14   55.52    4.53
  -3   0  14   43.34    4.62
   3   0 -13   49.20    4.68
  -3   0  13   48.80    4.56
  -3   0  13   49.76    4.30
  -3   0  13   46.52    4.11
  -3   0  13   40.48    3.95
  -3   0  13   44.60    4.28
   3   0 -13   52.24    4.39
  -3   0  13   39.73    3.97
  -3   0  12    2.23    1.25
  -3   0  12    4.29    1.46
   3   0 -12    4.26    1.68
  -3   0  12    2.86    1.21
   3   0 -12    4.55    1.84
   3   0 -12    4.03    1.40
  -3   0  12    2.68    1.47
  -3   0  12    3.12    1.44
   3   0 -11   62.20    5.40
   3   0 -11   61.38    5.56
  -3   0  11   61.90    5.20
   3   0 -11   74.02    5.74
  -3   0  11   55.84    5.12
   3   0 -11   70.34    5.49
   3   0 -11   71.10    5.40
  -3   0  11   64.11    5.40
  -3   0  11   64.32    5.37
   3   0 -11   73.85    5.52
  -3   0  10   18.16    2.29
   3   0 -10   22.33    2.72
   3   0 -10   21.81    2.56
   3   0 -10   19.83    2.44
   3   0 -10   19.29    2.37
   3   0 -10   22.51    2.39
   3   0 -10   23.01    2.46
  -3   0  10   19.13    2.19
  -3   0  10   19.63    2.17
   3   0  -9   22.68    2.40
   3   0  -9   21.74    2.41
  -3   0   9   21.27    2.15
  -3   0   9   22.58    2.22
   3   0  -9   22.72    2.50
   3   0  -9   20.71    2.23
   3   0  -9   23.69    2.49
   3   0  -9   23.07    2.62
  -3   0   9   22.11    2.33
  -3   0   8   28.57    2.38
   3   0  -8   31.05    2.76
   3   0  -8   29.26    2.73
  -3   0   8   26.21    2.46
  -3   0   8   27.95    2.75
   3   0  -8   20.88    2.18
   3   0  -8   25.26    2.39
   3   0  -8   28.05    2.28
  -3   0   8   24.14    2.73
   3   0  -8   26.29    2.56
  -3   0   8   24.14    2.33
   3   0  -8   25.01    2.76
   3   0  -8   27.57    2.62
   3   0  -8   25.59    2.42
   3   0  -8   27.84    2.79
  -3   0   8   28.43    2.69
   3   0  -7   41.39    3.32
   3   0  -7   40.28    3.43
   3   0  -7   37.41    3.47
   3   0  -7   42.77    3.64
  -3   0   7   38.62    3.67
   3   0  -7   43.28    3.19
   3   0  -7   39.04    3.71
   3   0  -7   53.57    3.73
  -3   0   7   47.27    3.71
  -3   0   7   42.74    3.36
   3   0  -7   34.30    3.23
  -3   0   7   41.73    3.51
   3   0  -7   44.06    3.50
  -3   0   6  151.89    9.87
  -3   0   6  133.10    9.91
   3   0  -6  125.18    9.89
   3   0  -6  145.18    9.43
  -3   0   6  138.56    9.70
   3   0  -6  140.04    9.53
   3   0  -5   64.87    4.61
   3   0  -5   63.28    5.00
   3   0  -5   65.47    4.53
  -3   0   5   64.92    4.74
   3   0  -4 1309.12   80.20
   3   0  -4 1304.78   80.14
  -3   0   4 1287.40   80.31
   3   0  -4 1076.45   80.45
   3   0  -4 1149.01   80.44
  -3   0   4 1214.17   80.26
  -3   0   3   29.08    2.17
   3   0  -3   27.42    2.28
   3   0  -3   28.02    2.35
   3   0  -3   28.89    2.09
   3   0  -3   26.62    2.05
  -3   0   2 1970.81  125.54
  -3   0   2 1787.43  125.49
   3   0  -2 1970.23  125.42
   3   0  -2 1993.20  125.50
   3   0  -2 2059.15  125.64
  -3   0   1   34.17    2.44
   3   0  -1   32.25    2.49
  -3   0   1   35.98    2.44
  -3   0   1   32.97    2.44
   3   0  -1   31.98    2.43
  -3   0   0   17.96    1.53
   3   0   0   18.44    1.49
  -3   0   0   18.68    1.46
   3   0   1    0.27    0.25
   3   0   1   -0.03    0.33
   3   0   1    0.11    0.48
  -3   0  -1    0.21    0.38
  -3   0  -1    0.10    0.47
  -3   0  -2   61.18    4.35
   3   0   2   59.86    4.14
  -3   0  -2   59.47    4.38
  -3   0  -2   63.48    4.34
  -3   0  -3  246.17   17.96
  -3   0  -3  264.54   17.93
   3   0   3  299.86   17.78
   3   0   3  269.08   17.70
   3   0   3  259.54   18.00
   3   0   4    1.23    0.56
  -3   0  -4    0.50    0.60
   3   0   4    1.78    0.74
   3   0   4    1.02    0.43
  -3   0  -4    0.76    0.68
   3   0   5  628.58   43.15
  -3   0  -5  617.98   43.56
   3   0   5  703.96   43.19
  -3   0  -5  631.87   43.37
   3   0   5  620.15   43.50
   3   0   5  692.15   43.08
  -3   0  -5  705.87   43.28
  -3   0  -6  203.49   12.45
   3   0   6  213.53   12.38
   3   0   6  192.57   12.38
  -3   0  -6  168.46   12.64
  -3   0  -6  163.40   12.06
  -3   0  -6  177.26   12.80
  -3   0  -6  168.80   12.16
   3   0   6  177.99   12.28
   3   0   6  176.39   12.79
   3   0   6  199.37   12.25
  -3   0  -6  155.63   12.39
   3   0   6  179.79   12.57
  -3   0  -6  178.08   12.58
   3   0   7   92.95    5.76
   3   0   7   69.46    6.06
  -3   0  -7   77.92    5.68
  -3   0  -7   80.86    6.00
  -3   0  -7   72.11    5.41
   3   0   7   72.56    6.16
  -3   0  -7   64.13    5.69
   3   0   7   78.87    5.52
   3   0   7   76.01    5.94
   3   0   7   72.09    5.59
  -3   0  -7   73.64    5.70
  -3   0  -7   68.83    5.96
  -3   0  -8  258.01   18.50
   3   0   8  266.98   18.28
  -3   0  -8  266.39   18.71
  -3   0  -8  252.26   18.14
  -3   0  -8  266.27   17.76
  -3   0  -8  266.75   18.10
   3   0   8  291.56   18.80
   3   0   8  263.29   17.95
  -3   0  -9   58.45    4.92
  -3   0  -9   63.88    5.47
  -3   0  -9   58.37    4.57
   3   0   9   61.55    5.55
  -3   0  -9   56.02    5.41
   3   0   9   55.50    4.72
   3   0  10   76.06    5.92
  -3   0 -10   65.23    6.27
  -3   0 -10   66.51    5.47
   3   0  10   82.21    6.26
   3   0  10   75.61    6.56
  -3   0 -10   67.70    5.81
  -3   0 -10   65.38    6.36
   3   0  10   81.59    5.97
   3   0  11    0.62    1.47
  -3   0 -11    1.54    1.08
  -3   0 -11   -0.18    1.43
   3   0  11    1.72    1.64
  -3   0 -11    2.05    1.85
   3   0  11    3.03    1.45
   3   0  11   -0.13    1.48
   3   0  12    0.76    1.12
  -3   0 -12    1.06    1.63
   3   0  12    0.16    1.60
  -3   0 -12   -0.36    0.99
   3   0  12   -0.18    1.87
   3   0  12    3.40    1.78
  -3   0 -12   -0.20    1.77
   3   0  13   18.65    2.33
  -3   0 -13   14.90    2.63
   3   0  13   16.76    2.61
  -3   0 -13   17.53    2.78
  -3   0 -13   16.83    2.04
   3   0  13   20.10    2.88
   3   0  13   17.83    2.65
   3   0  14    1.34    1.02
   3   0  14    3.22    1.52
  -3   0 -14    3.31    1.65
   3   0  14    4.03    1.47
   3   0  14    3.47    1.50
  -3   0 -14    2.35    1.44
  -3   0 -14    1.27    1.18
  -3   0 -15    0.94    1.07
  -3   0 -15   -0.32    1.02
   3   0  15    0.43    0.94
   3   0  15    0.61    0.97
  -3   0 -15    1.31    1.24
   3   0  15   -0.56    1.12
  -3   0 -16    0.62    0.84
   3   0  16    0.15    0.77
   3   0  16    0.22    0.66
  -3   0 -16   -0.07    0.70
  -3   0 -16    0.55    0.84
  -3   0 -16    0.75    0.79
  -3   1  18    4.30    0.70
  -3  -1  18    4.32    0.66
  -3   1  17    1.91    0.56
  -3  -1  17    2.65    0.89
   3  -1 -17    1.76    1.23
   3   1 -17    1.83    0.94
  -3   1  17    1.13    0.70
   3  -1 -17    0.81    0.76
  -3   1  17    2.26    0.83
  -3   1  17    0.95    0.69
  -3   1  17    3.40    0.93
  -3   1  16    3.53    1.12
   3   1 -16    1.13    1.18
  -3   1  16    1.29    1.17
   3  -1 -16    2.54    1.23
  -3   1  16    2.22    1.04
  -3  -1  16    1.83    0.83
  -3  -1  16    4.91    1.28
  -3   1  16    2.92    1.12
   3   1 -16    3.88    1.39
   3   1 -16    2.83    1.12
   3  -1 -16    2.33    1.53
  -3  -1  16    3.24    1.19
  -3  -1  15   10.34    1.86
   3   1 -15   12.69    2.05
   3  -1 -15   13.55    2.29
  -3  -1  15    9.59    1.91
  -3   1  15   11.11    1.77
  -3  -1  15    9.38    1.55
  -3   1  15    9.69    1.92
  -3  -1  15    9.75    1.59
  -3  -1  15    9.42    1.56
   3   1 -15   11.59    1.88
   3   1 -15   15.25    2.29
  -3  -1  14   16.83    2.47
  -3   1  14   15.68    2.07
   3   1 -14   17.97    2.56
   3  -1 -14   17.88    2.73
   3   1 -14   20.91    2.84
  -3   1  14   17.22    2.42
  -3  -1  14   16.77    2.17
  -3  -1  14   16.08    2.17
  -3  -1  14   18.37    2.57
  -3   1  14   15.97    2.51
   3  -1 -14   15.94    2.16
   3   1 -14   20.27    2.56
  -3   1  14   16.40    2.23
  -3  -1  14   15.11    2.01
  -3  -1  13   29.22    3.32
   3  -1 -13   33.64    3.72
   3  -1 -13   24.15    3.04
   3   1 -13   35.39    3.61
  -3  -1  13   30.28    2.73
  -3  -1  13   29.51    2.99
  -3  -1  13   27.29    3.11
   3  -1 -13   32.70    3.52
   3   1 -13   39.19    3.78
   3   1 -13   30.94    3.11
  -3   1  13   25.88    3.07
  -3  -1  13   27.41    2.92
  -3   1  13   30.98    3.15
   3   1 -13   35.94    3.70
  -3   1  12   63.17    5.25
   3   1 -12   62.38    5.49
   3  -1 -12   64.21    5.78
   3   1 -12   69.43    5.79
  -3  -1  12   62.08    5.11
   3   1 -12   68.85    5.73
  -3  -1  12   61.99    4.88
  -3  -1  12   62.34    5.21
   3   1 -12   62.08    5.19
  -3  -1  12   56.56    5.23
   3  -1 -12   64.94    5.64
  -3  -1  12   64.72    5.53
   3   1 -12   69.91    5.40
  -3   1  12   60.39    5.33
   3  -1 -12   58.29    5.22
  -3  -1  11   36.98    3.87
   3   1 -11   43.83    3.83
  -3   1  11   38.58    3.56
   3  -1 -11   42.95    4.17
   3   1 -11   41.65    4.11
  -3  -1  11   39.80    3.59
  -3  -1  11   36.90    3.69
   3  -1 -11   38.80    3.64
   3  -1 -11   40.38    4.05
  -3   1  11   44.97    3.79
   3  -1 -11   41.71    3.77
   3  -1 -11   44.78    3.94
  -3  -1  11   39.18    3.65
   3   1 -11   46.74    4.25
   3  -1 -11   43.50    4.21
  -3   1  11   40.38    3.87
   3  -1 -10   71.59    5.65
  -3   1  10   64.45    5.04
   3  -1 -10   64.86    5.18
  -3  -1  10   62.22    5.05
   3  -1 -10   61.29    5.08
  -3  -1  10   59.84    5.15
  -3  -1  10   58.77    5.25
  -3   1  10   67.86    5.28
   3  -1 -10   60.94    5.46
   3   1 -10   63.97    5.20
  -3  -1  10   66.25    5.08
   3  -1 -10   66.97    5.29
   3  -1 -10   68.23    5.82
  -3   1  10   69.82    5.20
   3  -1 -10   63.06    5.52
   3   1 -10   67.77    5.50
   3  -1  -9   27.88    2.95
  -3  -1   9   32.37    2.75
   3   1  -9   26.90    2.74
   3  -1  -9   26.04    2.97
   3  -1  -9   29.08    2.85
  -3   1   9   32.93    2.91
  -3  -1   9   25.51    2.79
  -3  -1   9   32.64    2.73
   3   1  -9   27.85    2.63
   3  -1  -9   28.69    3.19
  -3  -1   9   23.37    2.63
   3  -1  -9   30.99    2.75
   3  -1  -9   32.59    3.14
   3  -1  -9   27.89    2.79
  -3   1   9   29.56    2.69
   3   1  -9   26.75    2.91
   3   1  -8  129.56    9.06
   3   1  -8  130.93    8.88
   3  -1  -8  112.62    9.05
   3   1  -8  120.23    9.10
  -3   1   8  142.51    9.32
   3  -1  -8  128.02    8.84
   3  -1  -8  123.48    9.21
   3   1  -8  118.60    8.94
   3   1  -8  138.78    9.23
   3  -1  -8  131.88    9.01
   3  -1  -8  123.30    9.14
  -3  -1   8  129.83    8.91
  -3   1   8  116.64    9.13
   3   1  -8  132.17    9.00
  -3  -1   8  107.03    8.82
   3  -1  -8  134.69    9.24
   3  -1  -8  128.93    9.02
  -3   1   8  126.27    8.95
  -3  -1   8  130.59    9.07
   3  -1  -8  115.58    9.22
   3  -1  -8  125.30    9.36
  -3  -1   8  136.57    8.91
   3  -1  -7   57.76    4.80
  -3   1   7   63.34    4.88
   3   1  -7   60.76    4.81
   3  -1  -7   65.63    4.75
  -3  -1   7   68.37    4.64
  -3  -1   7   68.39    4.66
   3  -1  -7   52.78    4.84
  -3   1   7   58.46    4.86
  -3  -1   7   63.74    4.76
  -3  -1   7   55.28    5.03
   3   1  -7   62.99    4.71
  -3  -1   7   63.44    4.81
  -3  -1   7   54.37    4.59
   3  -1  -7   59.73    4.55
   3  -1  -7   66.56    4.98
   3  -1  -7   62.42    4.76
   3  -1  -7   61.13    4.90
   3   1  -7   61.41    4.76
   3   1  -7   64.04    4.62
   3   1  -7   63.81    4.81
   3   1  -7   60.47    4.81
   3  -1  -7   56.92    4.77
  -3  -1   6  248.32   16.03
   3  -1  -6  231.78   16.05
   3  -1  -6  217.67   16.07
  -3   1   6  250.54   15.85
   3   1  -6  229.74   15.96
  -3  -1   6  260.50   15.89
  -3   1   6  246.32   16.02
   3   1  -6  238.06   15.93
   3   1  -6  256.31   16.07
   3  -1  -6  216.82   16.11
   3  -1  -6  235.37   15.93
  -3  -1   6  247.81   15.99
   3   1  -6  242.04   15.87
   3   1  -6  246.39   16.06
   3   1  -6  235.99   15.87
   3  -1  -6  212.16   15.95
  -3  -1   6  223.08   15.80
  -3   1   5   27.15    2.11
   3   1  -5   26.28    2.24
  -3  -1   5   23.98    2.07
  -3  -1   5   23.61    2.49
   3  -1  -5   24.05    2.35
   3   1  -5   27.62    2.35
  -3  -1   5   28.57    2.28
  -3   1   5   24.47    2.16
  -3   1   4  601.65   38.15
  -3  -1   4  605.10   38.19
  -3   1   4  535.23   38.33
  -3   1   4  584.73   38.20
   3   1  -4  667.94   38.50
  -3   1   4  588.18   38.25
   3  -1  -4  528.27   38.57
   3  -1  -4  585.74   38.48
  -3  -1   3 1301.42   77.97
  -3   1   3 1158.12   77.89
   3   1  -3 1192.74   78.20
  -3   1   3 1159.78   78.10
   3   1  -3 1369.63   78.26
  -3   1   3 1183.01   78.01
   3  -1  -3 1132.82   78.33
  -3  -1   2  333.12   19.30
   3   1  -2  332.70   19.51
  -3   1   2  279.53   19.17
  -3   1   2  307.86   19.35
   3   1  -2  349.95   19.56
   3  -1  -2  303.52   19.61
  -3   1   2  269.96   19.14
   3  -1  -2  290.26   19.38
  -3   1   2  316.69   19.42
  -3   1   1  162.50   10.01
   3  -1  -1  144.93    9.90
  -3   1   1  154.62    9.90
   3  -1  -1  157.54   10.03
   3  -1  -1  144.67   10.06
   3   1  -1  110.88    9.97
  -3  -1   1  164.92    9.91
  -3   1   1  152.91    9.98
  -3  -1   1  151.78   10.13
   3   1  -1  158.38    9.97
   3   1   0  338.08   21.55
  -3  -1   0  336.82   21.47
   3  -1   0  319.55   21.62
   3  -1   0  331.91   21.60
  -3   1   0  322.33   21.58
   3  -1   1  602.71   38.56
   3   1   1  519.56   38.40
  -3   1  -1  563.05   38.29
  -3  -1  -1  672.96   38.45
   3   1   1  660.96   38.55
   3  -1   1  625.76   38.57
   3  -1   1  624.37   38.55
  -3  -1  -2   38.51    2.72
   3  -1   2   41.25    2.87
  -3  -1  -2   36.91    2.89
  -3   1  -2   39.64    2.96
   3   1   2   37.06    2.67
   3  -1   2   37.50    2.87
  -3  -1  -2   37.00    2.83
  -3   1  -2   37.82    2.64
  -3  -1  -3   74.99    5.00
   3  -1   3   75.59    5.12
   3   1   3   70.07    4.85
   3  -1   3   73.44    5.05
  -3   1  -3   69.38    4.87
   3   1   3   64.24    4.98
  -3   1  -3   80.41    5.23
   3   1   3   67.64    5.12
  -3   1  -3   70.72    5.36
  -3  -1  -3   73.76    5.11
   3  -1   3   71.15    5.17
  -3   1  -4  350.92   22.72
   3   1   4  330.44   23.03
  -3   1  -4  396.98   23.12
  -3  -1  -4  329.69   22.82
  -3   1  -4  350.12   23.31
   3  -1   4  332.30   23.08
   3  -1   4  357.59   22.97
  -3  -1  -4  359.41   22.97
   3   1   4  342.69   22.85
   3  -1   4  341.61   22.88
   3   1   5  290.42   19.68
  -3   1  -5  315.61   20.32
  -3  -1  -5  271.42   19.94
  -3  -1  -5  293.60   19.65
  -3  -1  -5  315.89   19.79
   3  -1   5  304.11   20.16
   3   1   5  300.36   19.91
  -3   1  -5  315.13   19.56
  -3  -1  -5  290.30   20.15
   3   1   5  302.17   19.65
  -3   1  -5  304.54   20.21
   3  -1   5  298.69   19.96
   3  -1   5  324.99   20.11
   3  -1   5  247.48   19.67
   3  -1   5  275.73   19.71
   3  -1   5  316.74   19.81
   3  -1   5  267.44   19.96
  -3  -1  -5  324.15   19.65
  -3   1  -5  297.78   19.98
   3  -1   5  285.83   20.07
  -3  -1  -6   75.35    4.73
  -3   1  -6   60.47    5.25
   3  -1   6   55.80    4.72
  -3  -1  -6   63.25    4.73
   3  -1   6   64.93    4.88
   3   1   6   56.78    4.65
   3   1   6   55.94    4.85
  -3   1  -6   65.03    4.56
  -3   1  -6   53.81    4.82
  -3   1  -6   55.13    4.68
   3  -1   6   58.97    5.00
  -3   1  -6   61.69    5.22
  -3  -1  -6   62.03    5.15
   3   1   6   63.57    4.64
   3  -1   6   67.21    5.15
   3  -1   6   64.95    5.05
   3   1   6   60.74    4.66
   3  -1   6   64.87    4.66
   3  -1   6   66.35    4.82
   3  -1   6   58.71    5.13
  -3   1  -6   62.21    5.02
   3  -1   6   64.10    5.19
  -3  -1  -6   65.62    4.62
  -3  -1  -6   63.24    4.67
   3   1   6   60.12    4.70
  -3   1  -7  197.40   14.51
   3  -1   7  218.77   14.33
  -3   1  -7  197.58   14.48
  -3   1  -7  192.28   14.11
  -3   1  -7  199.46   14.81
   3  -1   7  198.95   14.44
   3  -1   7  225.59   14.79
  -3  -1  -7  217.19   14.88
  -3  -1  -7  204.01   14.59
   3   1   7  208.39   14.02
  -3   1  -7  183.19   14.29
  -3   1  -7  208.71   13.97
   3  -1   7  214.97   14.53
  -3  -1  -7  221.59   14.02
   3   1   7  207.27   14.08
   3   1   7  224.24   14.16
   3   1   7  204.12   14.26
   3  -1   7  183.37   14.11
   3  -1   7  221.51   14.81
   3  -1   7  215.79   14.11
  -3   1  -7  206.01   14.47
  -3   1  -8   87.55    7.48
   3  -1   8   85.21    7.29
   3  -1   8  101.94    7.40
  -3   1  -8   92.72    7.43
   3  -1   8  101.65    7.13
   3  -1   8  110.56    7.99
  -3  -1  -8   88.86    7.51
  -3   1  -8   89.51    7.66
  -3  -1  -8   95.39    7.85
  -3   1  -8   83.44    7.31
   3  -1   8  100.86    7.61
  -3  -1  -8  108.80    7.12
   3   1   8   93.15    7.19
   3   1   8   90.89    7.59
   3   1   8   97.94    6.98
   3   1   8  111.67    7.22
  -3   1  -8   97.91    7.17
  -3   1  -9   34.54    3.31
   3  -1   9   40.12    3.42
  -3   1  -9   34.11    3.90
  -3   1  -9   37.40    3.81
   3   1   9   43.05    3.75
   3   1   9   32.92    3.80
  -3   1  -9   36.28    3.68
  -3   1  -9   40.47    3.78
   3  -1   9   34.84    4.01
  -3  -1  -9   34.15    4.01
  -3  -1  -9   37.96    3.32
   3  -1   9   37.40    3.86
   3   1   9   39.54    3.44
   3  -1   9   39.03    3.59
   3  -1   9   34.13    3.54
   3   1  10  175.27   11.35
  -3  -1 -10  146.56   11.37
   3  -1  10  157.67   11.34
  -3   1 -10  160.12   11.46
   3   1  10  159.42   11.00
  -3   1 -10  141.79   11.58
  -3  -1 -10  158.65   11.00
   3  -1  10  160.89   11.63
   3   1  10  159.51   11.66
  -3  -1 -10  130.16   10.94
   3   1  10  153.20   11.70
   3  -1  10  165.29   11.36
   3  -1  10  152.24   11.00
  -3  -1 -10  149.85   11.90
  -3   1 -10  152.50   11.47
   3  -1  11   21.12    2.43
   3  -1  11   18.95    2.64
   3   1  11   23.76    2.86
  -3   1 -11   24.49    2.93
   3   1  11   24.00    3.10
  -3  -1 -11   18.23    2.53
  -3  -1 -11   19.53    2.34
   3  -1  11   24.41    2.82
   3  -1  11   21.72    3.02
   3   1  11   22.17    3.07
  -3   1 -11   23.34    3.10
  -3  -1 -11   17.20    2.65
   3   1  11   18.55    2.35
   3  -1  12   15.60    2.11
  -3  -1 -12   14.11    2.37
  -3  -1 -12   14.57    2.31
   3  -1  12   15.84    2.80
   3   1  12   17.90    2.73
   3  -1  12   17.60    2.49
   3  -1  12   16.47    2.42
  -3   1 -12   15.71    2.35
   3   1  12   19.40    2.58
  -3   1 -12   15.72    2.66
   3   1  12   20.33    2.56
   3   1  13   11.10    1.89
  -3  -1 -13    8.37    1.81
   3   1  13   10.53    1.94
   3   1  13    6.79    1.87
   3  -1  13    7.37    1.69
  -3   1 -13    9.79    1.81
  -3   1 -13    7.30    1.89
   3  -1  13   10.93    2.09
   3   1  14    3.35    1.26
   3  -1  14    3.63    1.21
   3   1  14    3.31    1.43
  -3  -1 -14    2.97    1.57
  -3   1 -14    4.77    1.25
   3   1  14    4.97    1.51
  -3  -1 -14    2.00    1.09
  -3   1 -14    3.73    1.32
   3  -1  14    4.13    1.50
  -3   1 -14    1.97    1.12
  -3  -1 -15    1.73    0.98
  -3  -1 -15    0.67    0.84
  -3  -1 -15    2.39    1.32
  -3  -1 -15   -0.70    1.13
   3   1  15    2.13    1.03
   3   1  15    1.24    0.95
  -3   1 -15    0.85    0.73
   3   1  15    0.91    1.07
   3  -1  15    0.42    0.98
  -3   1 -15    0.91    0.91
   3  -1  15    0.71    0.70
  -3  -1 -16    0.36    0.65
  -3  -1 -16    0.31    0.58
   3   1  16    0.75    0.70
   3  -1  16    0.96    0.75
   3   1  16    0.30    0.58
   3   1  16    1.39    0.63
  -3  -1 -16    1.83    0.92
   3  -1  16    1.97    0.78
  -3  -1 -16    0.84    0.93
  -3   2  17    4.69    0.82
   3   2 -17    5.81    0.91
  -3   2  17    5.83    0.83
  -3   2  17    5.14    0.78
  -3  -2  17    4.22    0.71
  -3   2  17    4.93    0.73
  -3  -2  17    5.09    0.78
   3   2 -16   27.41    2.37
  -3   2  16   24.15    2.40
  -3  -2  16   21.91    2.28
   3   2 -16   30.49    2.58
  -3  -2  16   27.51    2.39
  -3   2  16   23.31    2.29
   3  -2 -16   18.34    2.75
  -3   2  16   24.94    2.41
  -3   2  16   26.23    2.43
  -3  -2  15   63.23    5.01
  -3   2  15   69.12    5.16
   3  -2 -15   71.25    5.55
  -3  -2  15   55.45    4.97
   3   2 -15   61.65    5.00
   3   2 -15   74.48    5.40
   3   2 -15   75.17    5.30
  -3   2  15   53.22    4.69
  -3   2  15   56.83    4.98
   3  -2 -15   62.50    5.14
  -3   2  14   33.91    3.56
   3  -2 -14   51.84    4.57
  -3  -2  14   44.46    3.98
  -3   2  14   40.94    3.98
   3   2 -14   43.20    4.11
  -3   2  14   39.85    3.67
  -3  -2  14   40.26    3.93
   3   2 -14   45.65    3.93
   3  -2 -14   47.56    4.46
   3   2 -14   45.67    3.90
  -3  -2  14   45.18    3.93
   3   2 -14   45.72    3.97
   3  -2 -14   47.86    4.24
   3   2 -13   55.92    4.91
   3   2 -13   62.73    5.20
  -3  -2  13   52.36    4.85
   3   2 -13   60.89    4.94
   3  -2 -13   61.93    5.30
   3  -2 -13   60.63    5.37
  -3  -2  13   52.77    4.89
  -3  -2  13   63.38    4.99
   3  -2 -13   59.37    5.44
   3   2 -13   60.24    5.34
  -3   2  13   53.96    4.74
  -3   2  13   49.38    4.69
   3   2 -12   69.05    5.57
   3   2 -12   63.96    5.12
   3  -2 -12   56.41    5.33
   3   2 -12   60.33    4.98
   3  -2 -12   60.66    5.34
   3   2 -12   61.03    5.24
  -3  -2  12   46.25    4.48
   3  -2 -12   62.49    5.57
  -3  -2  12   56.71    4.93
  -3   2  12   57.32    4.87
  -3  -2  12   56.88    5.03
   3  -2 -12   56.85    4.94
  -3  -2  12   57.09    4.96
  -3   2  12   57.75    4.90
   3  -2 -12   56.09    4.88
   3   2 -11   29.81    3.05
   3   2 -11   29.63    3.16
   3   2 -11   31.78    3.38
  -3  -2  11   29.06    3.19
   3  -2 -11   30.61    3.23
   3  -2 -11   34.92    3.55
  -3  -2  11   30.95    3.32
   3  -2 -11   29.94    3.15
   3  -2 -11   34.46    3.74
   3  -2 -11   31.77    3.76
  -3   2  11   31.53    3.20
   3   2 -11   37.11    3.66
  -3   2  11   32.15    3.20
   3   2 -11   29.73    3.28
  -3  -2  11   33.43    3.29
  -3  -2  10   48.79    4.63
   3   2 -10   54.78    4.52
   3  -2 -10   57.78    5.00
   3   2 -10   61.35    4.87
  -3  -2  10   56.37    4.67
  -3  -2  10   50.41    4.36
   3   2 -10   65.40    5.15
  -3  -2  10   54.91    4.63
   3   2 -10   60.66    4.85
   3  -2 -10   49.86    4.50
   3  -2 -10   57.13    4.87
  -3   2  10   55.43    4.62
   3  -2 -10   45.39    4.53
   3  -2  -9   45.66    4.26
   3  -2  -9   46.04    4.27
   3  -2  -9   57.53    4.67
   3  -2  -9   50.26    4.42
   3   2  -9   56.89    4.50
   3   2  -9   54.83    4.60
   3   2  -9   49.66    4.35
  -3  -2   9   47.02    4.29
   3  -2  -9   48.77    4.12
   3   2  -9   51.39    4.27
   3   2  -9   53.77    4.03
  -3  -2   9   48.91    4.26
   3   2  -9   50.27    4.27
  -3  -2   9   49.46    4.10
  -3  -2   9   54.04    4.35
   3  -2  -8    1.45    1.03
   3   2  -8    1.37    0.86
  -3  -2   8    0.46    0.74
  -3  -2   8    0.93    0.73
   3   2  -8    1.46    1.03
   3   2  -8    2.61    0.98
   3  -2  -8    1.27    1.00
  -3  -2   8    1.59    0.96
   3  -2  -8    1.05    0.88
   3  -2  -8   -0.50    1.24
   3  -2  -8    0.72    0.89
   3  -2  -8    1.21    0.93
  -3  -2   8    2.27    0.92
  -3  -2   8    2.52    0.67
   3   2  -8    2.07    1.04
   3   2  -8    0.94    0.74
   3   2  -8    1.05    0.80
  -3  -2   7  103.22    6.77
   3   2  -7   95.09    6.69
   3  -2  -7   89.50    6.79
   3  -2  -7   86.31    6.75
   3  -2  -7   93.08    6.76
  -3   2   7   87.83    6.57
  -3  -2   7   98.32    6.71
  -3  -2   7   78.02    6.42
   3   2  -7  100.12    6.56
  -3   2   7   98.39    6.72
  -3  -2   7   80.63    6.62
   3  -2  -7   85.04    6.45
   3  -2  -7   93.58    6.98
   3   2  -7   93.37    6.68
   3  -2  -7   88.72    6.77
  -3  -2   7   88.62    6.40
   3   2  -7   95.83    6.86
   3   2  -7   90.77    6.80
   3   2  -7  103.04    6.83
  -3   2   7   84.88    6.32
  -3   2   6  180.65   12.59
   3   2  -6  158.49   12.47
  -3  -2   6  178.28   12.48
  -3   2   6  203.56   12.45
  -3  -2   6  185.05   12.08
   3   2  -6  220.53   13.02
  -3  -2   6  163.15   12.27
   3   2  -6  192.03   12.59
  -3  -2   6  172.63   12.91
  -3   2   6  171.83   12.15
   3  -2  -6  194.79   12.77
   3  -2  -6  172.51   12.54
   3  -2  -6  171.83   12.58
  -3  -2   6  202.57   12.52
  -3  -2   6  177.74   12.28
   3  -2  -6  179.66   12.44
   3  -2  -6  171.78   12.50
   3   2  -6  199.70   12.60
  -3   2   6  186.25   12.37
  -3  -2   6  200.13   12.53
  -3   2   5   15.60    1.67
  -3  -2   5   17.41    1.31
  -3  -2   5   16.31    1.64
   3  -2  -5   14.49    1.72
  -3  -2   5   20.14    1.74
   3   2  -5   15.65    1.69
  -3   2   5   14.95    1.39
   3   2  -5   15.83    1.71
  -3  -2   5   17.66    2.07
  -3  -2   5   13.90    1.59
  -3   2   5   13.85    1.35
   3  -2  -5   17.87    1.91
   3  -2  -5   15.84    1.82
   3   2  -5   17.95    2.02
   3  -2  -5   15.40    1.53
  -3   2   5   13.67    1.48
   3   2  -5   14.33    1.90
   3  -2  -5   16.92    1.86
  -3   2   5   15.80    1.46
   3   2  -5   16.19    1.71
   3  -2  -5   15.92    1.74
   3   2  -4  383.71   24.17
  -3   2   4  340.50   23.91
   3   2  -4  354.95   24.48
  -3   2   4  380.76   24.16
  -3   2   4  378.05   23.98
  -3   2   4  343.49   23.90
  -3  -2   4  389.65   24.21
   3  -2  -4  376.30   24.35
   3  -2  -4  357.41   24.32
  -3  -2   4  363.54   24.54
   3   2  -4  464.61   24.67
   3  -2  -4  341.92   24.21
   3  -2  -4  344.48   24.34
   3   2  -4  369.92   24.16
   3  -2  -4  360.61   23.96
  -3  -2   4  374.91   23.77
  -3   2   4  362.85   23.85
   3   2  -3   47.26    3.73
  -3   2   3   46.55    3.26
  -3  -2   3   46.58    3.78
   3   2  -3   58.76    3.89
  -3   2   3   44.85    3.33
  -3   2   3   48.69    3.45
   3  -2  -3   41.64    3.14
   3  -2  -3   44.46    3.72
   3   2  -2  475.42   31.50
  -3   2   2  479.64   31.28
  -3   2   2  514.71   31.13
  -3  -2   2  498.23   31.61
   3  -2  -2  491.97   31.60
  -3   2   2  453.25   31.29
  -3   2   2  471.29   30.99
   3   2  -2  471.48   31.19
  -3   2   1   47.40    3.83
   3  -2  -1   55.26    3.81
  -3   2   1   55.67    3.76
  -3  -2   1   52.84    3.97
   3  -2  -1   47.51    3.94
  -3  -2   1   55.27    3.59
   3   2  -1   49.96    3.61
   3   2  -1   52.99    3.94
   3   2   0   17.99    1.38
  -3   2   0   15.43    1.61
   3   2   0   17.97    1.72
  -3   2   0   16.83    1.56
  -3  -2   0   19.03    1.63
  -3   2   0   17.00    1.48
   3  -2   0   16.05    1.52
  -3   2   0   17.79    1.69
  -3  -2   0   17.65    1.77
   3   2   1   24.27    1.91
   3   2   1   22.07    1.58
  -3   2  -1   17.94    1.85
  -3  -2  -1   15.94    1.39
  -3   2  -1   22.05    1.86
  -3  -2  -1   18.62    1.88
   3  -2   1   22.40    1.75
   3  -2   1   17.48    1.67
  -3   2  -1   20.89    1.98
  -3  -2  -1   21.80    1.65
   3   2   2  264.02   16.29
   3  -2   2  283.07   16.24
   3  -2   2  232.68   15.87
   3  -2   2  263.18   16.13
  -3   2  -2  216.01   15.94
  -3   2  -2  272.58   16.37
  -3   2  -2  251.93   16.48
  -3  -2  -2  227.36   15.83
  -3   2  -2  258.92   16.60
  -3  -2  -2  226.04   15.78
  -3  -2  -2  254.25   16.35
   3  -2   2  292.63   16.35
   3   2   2  278.44   16.10
   3  -2   3    9.33    1.05
  -3  -2  -3   12.09    1.27
  -3  -2  -3   14.36    1.60
  -3  -2  -3   12.49    1.26
  -3   2  -3   10.74    1.43
  -3   2  -3    9.51    1.06
  -3  -2  -3    9.85    1.19
   3  -2   3   10.95    1.26
  -3  -2  -3   10.10    1.29
   3   2   3    7.44    1.22
   3  -2   3    7.83    1.33
  -3   2  -3    9.94    1.52
   3  -2   3    8.65    1.31
   3  -2   3    9.94    1.58
   3  -2   4  141.64    9.29
   3  -2   4  129.27    9.78
  -3   2  -4  137.52    9.87
  -3   2  -4  149.81    9.69
  -3  -2  -4  120.54    9.63
  -3  -2  -4  140.53    9.33
  -3   2  -4  124.64    9.19
  -3  -2  -4  131.40    9.46
   3   2   4  133.65    9.37
   3  -2   4  138.91    9.67
   3  -2   4  145.21    9.57
  -3   2  -4  136.05    9.76
  -3  -2  -4  158.20    9.43
  -3  -2  -4  149.54    9.40
  -3  -2  -4  139.38    9.85
   3  -2   4  117.33    9.79
  -3  -2  -4  139.65    9.88
   3   2   4  115.44    9.55
   3  -2   4  137.56    9.36
   3  -2   5  150.67    9.85
  -3   2  -5  153.21   10.57
   3   2   5  131.93    9.86
   3  -2   5  146.78   10.01
  -3  -2  -5  131.90   10.26
   3   2   5  131.11    9.76
  -3   2  -5  154.07   10.51
  -3   2  -5  147.35    9.81
  -3  -2  -5  142.65   10.48
  -3  -2  -5  148.38   10.50
   3   2   5  116.97    9.90
  -3  -2  -5  149.06   10.07
   3  -2   5  140.00   10.15
   3   2   5  134.87    9.94
  -3  -2  -5  157.46    9.98
   3   2   5  122.40   10.19
  -3  -2  -5  164.09    9.90
  -3   2  -5  158.84   10.29
   3  -2   5  155.52   10.31
  -3   2  -5  162.15   10.45
   3  -2   5  145.63   10.38
   3  -2   5  130.91   10.40
  -3   2  -5  152.92   10.70
  -3  -2  -5  155.49   10.71
   3  -2   6   43.38    3.35
  -3  -2  -6   48.00    4.15
   3  -2   6   39.15    3.68
  -3  -2  -6   45.46    4.23
  -3   2  -6   47.51    4.03
  -3  -2  -6   45.94    4.13
  -3  -2  -6   41.14    3.52
  -3   2  -6   44.64    4.08
   3   2   6   35.82    3.50
  -3  -2  -6   46.33    3.36
  -3   2  -6   41.09    3.34
   3  -2   6   39.11    4.01
   3  -2   6   44.76    3.90
  -3   2  -6   45.29    4.13
   3  -2   6   38.59    3.74
  -3   2  -7   22.47    2.93
  -3   2  -7   26.76    2.99
  -3   2  -7   28.97    3.12
  -3   2  -7   25.85    3.01
  -3  -2  -7   28.48    3.17
   3  -2   7   22.59    2.59
   3   2   7   22.19    2.34
   3  -2   7   26.48    2.77
  -3   2  -7   23.91    2.83
  -3  -2  -7   29.11    3.19
   3  -2   7   25.14    2.41
   3   2   7   22.85    2.35
   3  -2   7   23.09    2.95
   3  -2   7   29.76    2.94
  -3  -2  -7   23.75    2.98
  -3   2  -7   23.16    2.60
  -3  -2  -8   36.93    3.61
  -3   2  -8   41.01    4.23
   3   2   8   39.87    3.59
  -3   2  -8   44.28    3.89
  -3  -2  -8   44.33    4.44
  -3  -2  -8   44.25    4.35
   3   2   8   40.20    3.45
   3  -2   8   46.70    4.22
   3  -2   8   44.21    4.00
  -3  -2  -8   46.89    3.73
  -3   2  -8   44.72    4.22
   3   2   8   32.65    3.34
  -3  -2  -8   46.50    3.77
   3  -2   8   48.24    4.13
   3  -2   8   43.55    3.62
  -3  -2  -8   38.14    4.18
  -3   2  -8   44.77    4.04
  -3   2  -8   33.83    3.42
  -3   2  -9   58.20    5.04
  -3  -2  -9   54.32    4.88
  -3  -2  -9   60.69    5.64
  -3  -2  -9   59.05    5.66
  -3   2  -9   62.90    5.59
  -3  -2  -9   75.12    5.15
   3  -2   9   56.59    4.82
   3  -2   9   58.95    5.26
  -3  -2  -9   73.57    5.16
  -3   2  -9   60.02    5.39
   3   2   9   51.46    5.12
   3  -2   9   60.91    5.35
  -3   2  -9   57.33    5.21
   3   2   9   50.42    4.57
   3  -2   9   65.81    5.40
  -3   2  -9   58.66    4.72
   3   2   9   58.05    4.85
  -3   2 -10   89.66    6.97
  -3   2 -10   88.36    7.42
  -3  -2 -10   86.07    6.87
  -3  -2 -10  106.06    7.11
  -3  -2 -10   89.61    7.74
  -3   2 -10   76.15    6.96
  -3   2 -10   85.31    6.66
   3  -2  10   90.95    7.25
  -3  -2 -10  106.63    7.04
   3  -2  10   89.09    7.14
  -3  -2 -10   81.09    7.01
   3   2  10   80.30    6.62
   3  -2  10   88.68    6.76
  -3  -2 -10   94.68    7.70
   3   2  10   86.07    7.18
  -3   2 -10  100.38    7.55
  -3   2 -10   77.10    6.43
  -3  -2 -11    5.11    1.35
  -3  -2 -11    4.64    2.03
   3   2  11    4.78    1.79
  -3   2 -11    3.97    1.11
  -3  -2 -11    4.71    1.76
   3  -2  11    4.97    1.88
   3   2  11    5.58    1.90
  -3  -2 -11    4.36    1.69
  -3   2 -11    3.99    1.40
  -3  -2 -11    3.17    1.75
  -3   2 -11    4.80    1.70
   3   2  11    3.79    1.52
   3  -2  11    4.17    1.30
  -3   2 -11    5.55    1.98
   3   2  11    3.59    1.25
   3   2  12   59.40    5.21
  -3  -2 -12   61.25    5.12
  -3   2 -12   67.96    5.79
  -3   2 -12   54.45    5.11
   3  -2  12   63.34    5.53
  -3  -2 -12   65.68    5.33
  -3   2 -12   63.79    5.68
  -3  -2 -12   60.09    5.26
   3   2  12   56.41    5.37
   3  -2  12   67.93    5.67
  -3  -2 -12   69.80    6.06
  -3  -2 -13   17.50    2.04
  -3  -2 -13   13.81    1.88
   3   2  13   12.39    2.16
   3  -2  13   15.40    2.26
  -3  -2 -13   19.32    2.33
   3  -2  13   19.60    2.43
   3   2  13   14.49    2.15
  -3  -2 -13   13.36    1.98
  -3   2 -13   16.27    2.37
  -3  -2 -13   15.68    2.65
   3   2  13   13.03    2.02
  -3   2 -13   17.05    2.50
   3   2  14    1.97    1.15
  -3  -2 -14    1.48    0.88
  -3   2 -14    2.55    1.41
  -3   2 -14    1.37    1.10
   3  -2  14    4.06    1.42
   3   2  14    1.00    1.04
   3  -2  14    1.54    1.20
   3   2  14    1.93    1.25
  -3  -2 -14    0.73    1.22
   3   2  15    2.22    0.93
  -3   2 -15    2.97    1.09
  -3   2 -15    3.03    0.99
   3   2  15    3.17    1.01
   3  -2  15    1.92    0.94
   3   2  15    1.71    0.70
  -3  -2 -15    2.77    1.20
  -3  -2 -15    2.39    1.25
  -3   2 -16   10.00    1.21
  -3  -2 -16    8.82    1.25
   3  -2  16    8.60    1.11
   3  -2  16   11.34    1.20
   3   2  16    7.25    1.06
   3   2  16    8.63    1.02
  -3   3  16    1.88    0.66
  -3   3  16    1.14    0.62
   3  -3 -16    0.75    0.96
  -3  -3  16    0.53    0.63
   3   3 -16    1.30    0.84
  -3   3  15   19.27    2.00
  -3   3  15   16.67    1.71
  -3   3  15   16.58    1.91
  -3  -3  15   15.90    1.94
   3  -3 -15   19.90    2.46
   3   3 -15   21.95    2.27
  -3   3  14   14.72    1.78
   3   3 -14   22.38    2.34
  -3  -3  14   17.04    1.91
   3   3 -14   23.24    2.36
   3  -3 -14   18.27    2.15
   3  -3 -14   25.60    2.96
   3  -3 -14   24.92    3.11
  -3  -3  14   15.61    2.14
   3  -3 -13    8.68    2.46
  -3  -3  13   11.89    1.59
  -3  -3  13    9.97    1.52
   3  -3 -13   11.31    1.88
   3   3 -13   12.84    2.05
   3  -3 -13    9.75    1.73
  -3  -3  13   12.15    1.97
   3   3 -13   13.15    2.14
  -3   3  13    9.88    1.51
   3   3 -12   39.65    3.80
  -3  -3  12   35.32    3.60
  -3   3  12   38.21    3.68
   3   3 -12   50.82    4.41
   3   3 -12   54.00    4.28
  -3  -3  12   44.99    4.10
   3  -3 -12   36.74    3.75
  -3  -3  12   48.62    3.86
   3  -3 -12   38.97    4.71
   3  -3 -12   47.57    4.24
   3  -3 -11   -0.15    1.43
  -3  -3  11    0.66    0.97
   3  -3 -11    0.76    1.38
   3   3 -11    1.34    1.45
  -3  -3  11    0.55    1.36
   3  -3 -11    0.54    1.30
   3  -3 -11    0.17    2.23
  -3  -3  11    0.11    0.93
   3   3 -11    0.31    1.34
   3   3 -11   -0.89    1.28
   3  -3 -10   46.93    4.30
   3   3 -10   46.37    4.27
   3  -3 -10   44.38    4.30
  -3  -3  10   40.23    4.03
   3  -3 -10   38.40    3.75
   3  -3 -10   39.57    4.46
  -3  -3  10   46.21    3.85
   3   3 -10   42.09    3.97
  -3  -3  10   41.11    3.78
   3   3 -10   42.53    4.01
   3   3 -10   46.45    3.72
   3  -3  -9   23.43    2.65
   3   3  -9   21.93    2.60
   3   3  -9   21.57    2.61
  -3  -3   9   17.57    2.38
  -3  -3   9   22.28    2.34
   3   3  -9   21.06    2.19
   3   3  -9   19.17    2.50
   3  -3  -9   22.57    2.79
   3   3  -9   21.42    2.31
   3  -3  -9   16.09    2.20
   3  -3  -9   18.40    2.84
  -3  -3   9   17.61    2.25
  -3  -3   8    8.99    1.45
  -3  -3   8    7.00    1.35
   3   3  -8    9.43    1.73
   3  -3  -8    7.06    1.67
   3   3  -8    7.26    1.67
   3  -3  -8    7.60    1.42
   3   3  -8    8.53    1.74
   3  -3  -8    7.11    1.92
   3  -3  -8    7.40    1.63
   3  -3  -8    6.13    1.87
   3   3  -8    8.16    1.54
   3   3  -8    6.89    1.70
  -3  -3   7   14.52    1.69
  -3  -3   7   10.50    1.58
   3   3  -7   14.28    1.89
   3  -3  -7   11.35    1.57
   3  -3  -7   11.60    1.95
   3   3  -7   16.96    2.06
   3  -3  -7   10.52    2.03
   3  -3  -7   13.02    1.94
   3  -3  -7   11.11    2.10
   3   3  -7   15.53    1.89
   3  -3  -6   32.04    3.31
   3   3  -6   36.93    3.33
  -3  -3   6   31.45    3.06
   3   3  -6   33.37    3.22
   3  -3  -6   31.63    3.33
   3  -3  -6   33.31    3.38
   3   3  -6   35.87    3.20
   3   3  -6   37.26    3.26
   3  -3  -6   36.83    3.56
  -3  -3   6   37.49    3.14
  -3  -3   6   43.16    3.21
   3   3  -5    7.40    1.33
  -3  -3   5    7.50    1.13
  -3   3   5    5.17    0.93
   3   3  -5    8.05    1.34
  -3  -3   5    4.53    1.07
   3  -3  -5    5.72    1.33
   3   3  -5    6.33    1.33
   3  -3  -5    5.29    1.43
   3  -3  -5    6.94    1.35
   3  -3  -5    6.28    1.37
   3   3  -5    8.94    1.32
  -3  -3   5    6.38    1.24
   3  -3  -4  210.00   17.75
  -3   3   4  254.40   17.54
   3   3  -4  245.29   18.04
  -3   3   4  233.70   17.48
   3  -3  -4  261.89   18.03
  -3  -3   4  263.78   17.76
  -3  -3   4  329.66   17.85
   3   3  -4  266.07   17.79
   3   3  -4  273.07   17.82
  -3  -3   4  293.56   17.88
  -3  -3   4  267.59   18.13
   3  -3  -4  284.22   17.95
   3  -3  -4  256.58   18.05
   3  -3  -4  259.24   18.02
  -3  -3   4  304.74   18.04
   3  -3  -4  240.45   17.86
   3   3  -4  286.73   17.88
   3   3  -3   61.91    4.47
  -3  -3   3   65.70    4.47
   3  -3  -3   46.62    4.57
  -3   3   3   55.13    4.19
   3  -3  -3   63.69    4.80
   3   3  -3   56.07    4.42
   3   3  -3   59.73    4.45
  -3  -3   3   62.66    4.51
  -3  -3   3   62.47    4.53
  -3  -3   3   61.72    4.72
   3  -3  -3   56.17    4.70
   3   3  -3   72.96    4.99
  -3   3   3   50.41    4.33
   3  -3  -3   52.72    4.63
   3  -3  -3   60.52    4.51
   3  -3  -3   56.09    4.76
   3   3  -3   53.05    4.60
  -3   3   3   57.66    4.20
  -3   3   3   53.98    4.22
  -3  -3   3   61.36    4.67
   3  -3  -2  152.98   11.80
   3   3  -2  154.76   11.60
   3  -3  -2  150.03   11.80
  -3   3   2  151.49   11.20
   3   3  -2  166.74   11.41
   3  -3  -2  164.88   11.79
  -3  -3   2  195.08   11.66
  -3  -3   2  171.43   11.65
  -3   3   2  164.07   11.56
  -3   3   2  152.45   11.34
   3  -3  -2  158.57   11.82
   3   3  -2  172.11   11.44
   3  -3  -2  168.25   11.73
  -3  -3   2  205.33   11.62
  -3  -3   2  181.28   11.77
   3   3  -2  185.77   11.84
  -3  -3   2  185.60   11.63
  -3   3   1  185.43   14.69
  -3   3   1  178.25   14.65
  -3  -3   1  267.53   15.22
   3  -3  -1  230.73   14.99
   3  -3  -1  232.57   15.39
   3   3  -1  215.84   15.11
   3   3  -1  270.74   15.40
  -3   3   1  222.67   14.83
  -3  -3   1  274.66   15.23
  -3  -3   1  240.73   15.07
  -3   3   1  220.81   15.21
   3  -3  -1  229.31   15.46
   3  -3  -1  206.50   15.28
   3  -3  -1  240.62   15.33
  -3  -3   1  251.94   15.04
   3  -3  -1  218.69   15.50
  -3   3   1  218.27   15.02
   3  -3  -1  233.42   15.14
   3  -3  -1  214.49   15.50
  -3  -3   1  271.04   15.41
   3   3   0   23.34    2.13
   3  -3   0   18.65    2.37
  -3  -3   0   25.40    2.19
  -3  -3   0   22.30    2.01
   3  -3   0   19.33    2.30
  -3   3   0   23.01    2.01
  -3   3   0   17.51    1.96
  -3  -3   0   21.61    1.97
  -3   3   0   20.00    2.15
   3  -3   0   20.29    1.94
  -3  -3   0   21.70    1.98
   3  -3   0   21.64    2.37
   3  -3   0   20.17    1.80
   3  -3   0   21.32    1.98
   3   3   0   19.64    1.97
   3  -3   0   21.69    2.27
   3  -3   0   17.70    2.35
   3  -3   1   15.56    2.04
   3  -3   1   15.79    1.89
   3   3   1   15.41    1.66
  -3  -3  -1   13.70    1.59
  -3   3  -1   15.06    1.71
  -3  -3  -1   16.96    1.68
  -3  -3  -1   14.78    1.63
   3  -3   1   16.69    1.51
   3  -3   1   16.94    2.19
  -3  -3  -1   14.96    1.77
   3  -3   1   11.27    1.52
  -3  -3  -1   17.63    1.84
  -3   3  -1   14.95    1.85
   3   3   2   55.02    4.59
  -3  -3  -2   70.32    4.71
   3  -3   2   66.27    4.57
  -3   3  -2   67.86    4.90
   3  -3   2   52.31    5.05
   3  -3   2   60.06    5.25
  -3  -3  -2   65.02    4.65
  -3   3  -2   53.85    4.95
  -3  -3  -2   57.66    4.82
   3  -3   2   62.57    4.93
   3  -3   2   54.19    4.64
   3  -3   2   53.99    5.06
  -3  -3  -2   65.36    4.80
   3  -3   2   67.61    4.75
  -3  -3  -3    9.47    1.40
  -3   3  -3    9.91    1.46
  -3  -3  -3    7.71    1.75
   3  -3   3    8.88    1.18
  -3  -3  -3    9.57    1.56
   3  -3   3   10.33    1.69
  -3  -3  -3   10.51    1.41
   3   3   3    7.97    1.25
   3  -3   3    7.79    1.75
  -3  -3  -3   11.13    1.44
  -3  -3  -3    9.39    1.54
   3   3   3    9.49    1.25
  -3   3  -3    9.70    1.49
   3  -3   3    8.65    1.54
  -3  -3  -3   11.84    1.44
  -3   3  -3   10.82    1.55
   3  -3   3    9.33    1.74
  -3  -3  -4  115.84    9.26
  -3   3  -4  124.32    9.33
  -3  -3  -4  135.88    9.88
   3  -3   4  120.26    9.49
  -3  -3  -4  141.57    9.03
   3  -3   4  118.71    9.64
  -3   3  -4  133.40    9.43
   3  -3   4  129.53    9.29
   3  -3   4  116.00    9.56
  -3  -3  -4  123.21    9.40
  -3  -3  -4  133.05    9.01
  -3   3  -5   49.97    4.34
  -3  -3  -5   47.50    4.67
   3  -3   5   51.01    4.62
  -3  -3  -5   46.67    4.32
   3  -3   5   40.47    3.83
  -3  -3  -5   48.10    3.81
  -3   3  -5   53.20    4.39
   3  -3   5   43.77    4.15
   3  -3   5   47.15    4.39
  -3   3  -5   47.42    4.31
   3  -3   6   33.52    3.79
  -3   3  -6   33.23    3.58
  -3  -3  -6   39.01    3.13
   3  -3   6   34.32    3.54
  -3  -3  -6   37.69    3.81
  -3   3  -6   40.32    3.77
   3  -3   6   32.97    3.29
   3  -3   6   30.92    3.57
  -3  -3  -6   37.58    3.54
  -3   3  -6   36.37    3.81
  -3  -3  -6   39.28    4.10
  -3   3  -6   39.91    3.79
  -3   3  -7   28.36    3.08
   3  -3   7   19.83    2.68
  -3   3  -7   26.97    3.10
   3   3   7   20.28    2.29
  -3   3  -7   21.33    3.08
   3  -3   7   20.82    2.57
  -3  -3  -7   23.99    3.07
   3  -3   7   30.33    3.34
  -3  -3  -7   24.32    2.87
  -3  -3  -7   31.70    2.84
   3  -3   7   25.15    2.95
   3   3   8   30.10    2.94
   3  -3   8   34.76    3.63
  -3   3  -8   30.78    3.81
  -3  -3  -8   30.28    3.81
   3  -3   8   35.11    3.80
   3  -3   8   31.23    3.32
  -3  -3  -8   34.21    3.38
  -3   3  -8   35.27    3.66
  -3  -3  -8   33.17    3.56
  -3  -3  -8   31.62    3.24
   3  -3   8   32.99    3.36
  -3  -3  -9    5.32    1.82
  -3   3  -9    3.56    1.37
  -3   3  -9    4.11    1.67
   3  -3   9    3.56    1.53
  -3  -3  -9    4.23    1.62
  -3  -3  -9    5.09    1.90
   3  -3   9    4.81    1.54
  -3  -3  -9    2.60    1.77
   3   3   9    2.67    1.24
   3   3   9    2.96    1.09
   3  -3   9    2.85    1.77
   3   3   9    3.97    1.39
  -3   3 -10    2.36    1.49
  -3   3 -10    3.53    1.86
  -3   3 -10    1.64    1.32
   3  -3  10   -0.28    1.15
  -3  -3 -10    3.51    1.79
  -3  -3 -10    0.59    1.61
  -3  -3 -10    3.29    1.75
   3   3  10    0.77    1.04
   3   3  10    1.29    1.05
  -3  -3 -10    0.36    1.60
   3  -3  10    1.31    1.20
  -3  -3 -10    0.54    1.55
  -3   3 -10    1.76    1.05
   3  -3  10    2.23    1.59
  -3  -3 -11   13.34    2.51
  -3   3 -11    9.59    1.97
   3   3  11   11.61    1.96
  -3  -3 -11   12.31    2.30
  -3   3 -11   13.95    2.36
  -3   3 -11   12.34    1.83
   3  -3  11   12.61    2.01
  -3  -3 -11   17.06    2.39
  -3   3 -11   11.05    1.66
   3   3  11    8.82    1.80
   3   3  11    7.60    1.47
  -3  -3 -11   14.33    2.45
  -3  -3 -11   14.72    2.32
  -3   3 -12    1.04    1.08
  -3   3 -12   -0.15    1.41
  -3   3 -12    1.67    0.91
  -3  -3 -12    0.88    1.49
   3  -3  12    2.19    1.22
   3   3  12    3.26    1.16
  -3  -3 -12    2.30    1.48
   3   3  12    2.18    1.25
  -3  -3 -12    1.27    1.57
  -3  -3 -12    1.10    1.42
  -3   3 -13    8.14    1.54
   3   3  13    9.44    1.58
   3   3  13    7.16    1.39
  -3  -3 -13   10.56    1.76
   3  -3  13   11.15    1.64
   3   3  13    6.49    1.30
  -3  -3 -13   10.37    2.01
  -3  -3 -13   10.47    1.71
  -3   3 -13   12.29    1.91
  -3  -3 -13   11.14    1.89
  -3  -3 -14    0.95    1.04
  -3   3 -14    1.03    0.76
   3   3  14    0.65    0.83
   3   3  14    0.75    0.82
  -3  -3 -14    0.41    0.86
  -3  -3 -14    0.58    1.00
  -3  -3 -14   -1.07    0.92
   3  -3  14    0.64    0.87
  -3   3 -14    1.83    1.05
   3   3  14    0.67    0.83
   3   3  15    2.51    0.66
   3  -3  15    1.80    0.63
   3   3  15    2.50    0.71
  -3   3 -15    4.30    0.86
   3   3  15    2.25    0.62
   3  -3  15    2.81    0.78
   3  -4 -15    4.76    0.99
  -3   4  15    3.54    0.66
  -3   4  15    5.61    0.80
  -3  -4  15    5.55    0.90
   3   4 -15    6.88    1.13
   3  -4 -14    9.34    1.57
  -3  -4  14    7.53    1.29
   3  -4 -14    9.60    1.72
  -3   4  14    6.49    1.10
   3   4 -14   10.01    1.44
   3   4 -14   10.60    1.41
   3  -4 -13    1.34    1.40
  -3  -4  13    0.29    0.65
   3   4 -13    1.14    1.07
   3  -4 -13   -0.13    1.49
   3  -4 -12    4.31    1.23
   3  -4 -12   11.67    2.24
   3  -4 -12    9.28    2.02
   3   4 -12    6.60    1.55
  -3  -4  12    8.91    1.41
   3   4 -11    1.67    0.92
   3  -4 -11    2.65    1.74
  -3  -4  11    1.93    1.07
   3  -4 -11    0.46    1.02
   3  -4 -11    1.28    1.93
   3   4 -11    1.97    1.05
   3   4 -11    1.61    1.27
   3  -4 -11    0.88    1.18
  -3  -4  10   55.73    4.98
   3  -4 -10   57.69    5.25
   3   4 -10   64.79    5.23
   3   4 -10   62.44    4.79
   3   4 -10   69.54    5.37
   3  -4 -10   48.17    4.76
   3   4 -10   66.31    5.40
   3  -4 -10   57.83    5.63
   3  -4 -10   69.04    5.69
   3   4 -10   66.81    5.23
   3   4 -10   65.58    4.96
   3  -4  -9   52.83    5.15
   3   4  -9   59.40    4.61
   3   4  -9   72.75    5.12
   3   4  -9   57.20    5.01
  -3  -4   9   53.04    4.70
   3  -4  -9   58.68    5.02
   3   4  -9   56.55    4.67
   3  -4  -9   35.58    4.25
   3  -4  -9   55.01    5.21
   3   4  -9   67.61    4.95
  -3  -4   9   61.60    4.97
  -3  -4   8   40.94    3.81
   3  -4  -8   38.46    4.00
   3   4  -8   47.96    4.06
  -3  -4   8   47.16    4.04
   3  -4  -8   28.99    3.34
   3  -4  -8   44.00    4.30
   3  -4  -8   40.18    4.16
   3   4  -8   44.34    3.80
   3   4  -8   44.69    4.02
   3  -4  -7    1.01    1.34
  -3  -4   7    1.16    0.99
  -3  -4   7    1.91    1.10
   3  -4  -7    2.20    1.61
   3   4  -7    1.33    1.34
   3   4  -7    2.37    1.43
  -3  -4   7    1.12    1.24
   3  -4  -7    1.90    1.57
   3   4  -7    2.12    1.38
   3   4  -6   58.86    4.80
  -3  -4   6   57.62    4.67
   3  -4  -6   49.32    4.87
   3   4  -6   54.42    4.73
   3   4  -6   55.01    4.72
  -3  -4   6   62.07    4.82
   3   4  -6   55.77    4.73
   3  -4  -6   47.20    4.70
   3  -4  -6   55.11    4.96
   3  -4  -6   51.41    4.87
  -3  -4   6   53.54    4.61
   3  -4  -5   30.71    3.25
   3   4  -5   31.34    3.06
  -3  -4   5   29.19    2.95
   3   4  -5   30.68    2.99
   3   4  -5   28.05    2.98
  -3  -4   5   34.75    3.08
   3  -4  -5   25.07    2.91
   3  -4  -5   28.88    3.24
   3  -4  -5   29.96    3.21
  -3  -4   5   26.52    2.94
   3  -4  -5   19.87    2.67
   3   4  -5   33.54    3.10
  -3  -4   4  124.35    8.42
   3   4  -4  116.01    8.27
   3  -4  -4  109.79    8.56
   3   4  -4  117.79    8.34
   3  -4  -4   97.36    8.12
   3  -4  -4  114.22    8.53
   3  -4  -4  114.00    8.53
  -3  -4   4  129.11    8.45
   3  -4  -4   85.63    8.22
  -3  -4   4  123.29    8.55
   3   4  -4  117.40    8.30
   3  -4  -3  163.30   11.62
  -3  -4   3  182.84   11.56
   3  -4  -3  157.69   11.69
   3   4  -3  149.40   11.25
   3   4  -3  168.58   11.30
  -3  -4   3  177.71   11.48
   3  -4  -3  161.20   11.06
  -3  -4   3  158.47   11.21
   3  -4  -3  157.76   11.75
   3   4  -3  160.82   11.29
  -3  -4   3  161.56   11.54
   3  -4  -3  136.13   11.53
   3  -4  -2   27.08    3.08
   3   4  -2   27.60    2.65
  -3  -4   2   28.39    2.73
  -3  -4   2   28.27    2.67
   3  -4  -2   28.71    3.04
  -3  -4   2   31.72    3.03
   3  -4  -2   24.97    3.05
   3  -4  -2   26.80    3.14
   3  -4  -1   19.56    2.08
   3  -4  -1   18.97    2.52
   3  -4  -1   18.27    2.38
   3  -4  -1   18.29    2.52
  -3  -4   1   18.61    2.01
   3  -4  -1   17.11    2.51
  -3  -4   1   15.46    2.14
  -3  -4   1   17.68    2.02
  -3  -4   0   47.70    3.89
  -3  -4   0   43.79    4.22
   3  -4   0   48.91    3.97
   3  -4   0   43.81    4.32
   3  -4   0   54.12    4.34
   3  -4   0   40.36    4.43
  -3  -4   0   49.85    3.91
   3  -4   0   41.87    4.40
   3  -4   1   54.57    5.03
  -3  -4  -1   51.01    4.81
   3  -4   1   54.29    4.43
  -3  -4  -1   58.11    4.36
  -3  -4  -1   53.54    4.32
  -3  -4  -1   53.28    4.52
   3  -4   1   59.66    4.82
  -3  -4  -1   47.74    4.38
   3  -4   1   41.45    4.75
   3  -4   1   57.96    4.92
  -3  -4  -2    3.46    1.16
   3  -4   2    4.77    1.73
   3  -4   2    5.01    1.21
   3  -4   2    7.41    1.95
  -3  -4  -2    5.05    1.54
  -3  -4  -2    4.30    1.25
  -3  -4  -2    2.24    1.15
   3  -4   2    4.64    1.60
  -3   4  -2    6.48    1.30
  -3   4  -3   30.97    3.03
  -3  -4  -3   33.13    3.63
  -3  -4  -3   29.15    3.05
   3  -4   3   28.84    3.04
   3  -4   3   27.38    3.33
  -3  -4  -3   33.50    3.05
   3  -4   3   25.70    3.35
  -3  -4  -4    8.88    2.09
   3  -4   4    7.78    1.66
   3  -4   4    6.11    1.92
  -3   4  -4    8.46    1.64
  -3   4  -4    6.79    1.46
   3  -4   4    4.75    1.83
  -3  -4  -4    8.71    1.47
  -3  -4  -5   40.20    3.40
  -3  -4  -5   39.67    4.29
   3  -4   5   37.95    3.68
   3  -4   5   39.91    4.29
  -3   4  -5   36.88    3.69
  -3   4  -5   32.32    3.70
   3  -4   5   33.33    3.80
  -3   4  -5   31.01    3.45
  -3  -4  -6  170.88   12.58
  -3  -4  -6  144.91   11.36
  -3   4  -6  171.04   12.20
   3  -4   6  162.42   11.73
  -3   4  -6  172.45   11.94
  -3   4  -6  160.11   11.98
  -3  -4  -6  170.29   11.29
   3  -4   6  149.60   11.26
  -3  -4  -6  164.60   11.46
   3  -4   6  160.11   12.26
   3  -4   6  152.47   11.89
  -3   4  -7   28.65    3.42
   3  -4   7   30.42    3.23
   3  -4   7   28.93    2.85
  -3  -4  -7   26.47    3.09
  -3   4  -7   32.15    3.42
  -3  -4  -7   27.84    3.02
  -3  -4  -7   25.65    2.57
   3  -4   7   24.56    3.48
  -3   4  -7   33.22    3.78
   3  -4   7   27.22    3.18
  -3   4  -8   32.69    3.58
  -3  -4  -8   27.38    3.14
  -3   4  -8   27.25    3.47
   3  -4   8   27.70    3.19
   3  -4   8   27.63    2.88
  -3   4  -8   29.17    3.52
   3  -4   8   27.66    3.48
   3  -4   8   28.32    3.12
  -3  -4  -8   30.23    3.25
  -3   4  -9    3.39    1.38
  -3   4  -9    0.77    1.54
   3   4   9    1.96    0.89
  -3   4  -9    0.18    1.54
  -3  -4  -9    1.01    1.61
   3  -4   9    0.97    1.33
   3  -4   9    2.24    1.09
  -3  -4  -9    0.82    1.74
  -3  -4  -9    0.29    1.28
  -3   4  -9    2.68    1.76
   3  -4   9    1.74    1.43
   3   4   9    1.68    1.17
  -3   4 -10    1.95    1.40
  -3   4 -10    3.26    1.64
   3  -4  10    2.19    1.43
  -3   4 -10    2.50    0.92
  -3   4 -10    2.18    1.29
   3  -4  10    3.24    1.11
  -3  -4 -10    3.45    1.59
  -3  -4 -10    1.08    1.64
  -3  -4 -10    2.77    1.55
  -3   4 -10    1.54    1.38
  -3  -4 -10    2.38    1.30
   3  -4  10    2.33    1.24
  -3   4 -10    1.97    1.17
   3   4  10    1.27    0.97
  -3  -4 -11    2.98    1.60
  -3  -4 -11    2.75    1.31
   3  -4  11    2.98    1.34
  -3   4 -11    4.30    1.25
   3  -4  11    2.88    0.96
  -3  -4 -11    4.23    1.53
   3   4  11    1.10    0.78
  -3   4 -11    3.62    1.41
  -3  -4 -11    3.81    1.38
  -3   4 -11    3.55    1.01
   3   4  11    2.72    1.13
  -3  -4 -12    7.78    1.46
   3   4  12    3.86    1.00
  -3   4 -12    7.46    1.20
   3  -4  12    4.80    1.00
  -3  -4 -12    6.56    1.47
  -3  -4 -12    6.28    1.56
  -3   4 -12    8.45    1.53
   3  -4  12    6.17    1.34
   3   4  13    9.92    1.36
   3  -4  13   21.24    1.90
  -3   4 -13   18.20    1.51
   3  -4  13   16.06    1.54
  -3  -4 -13   15.29    1.73
  -3  -4 -13   15.77    1.86
  -3   4 -13   20.72    1.94
   3   4  13   13.27    1.54
  -3  -4 -14    0.62    0.57
  -3   4 -14    0.98    0.60
   3   5 -13   12.89    1.31
  -3  -5  13    9.48    1.19
  -3  -5  13   10.14    1.05
  -3   5  13    7.37    0.95
   3   5 -13   12.81    1.18
   3   5 -12    7.23    1.17
  -3  -5  12    6.43    1.02
  -3  -5  12    7.37    1.23
   3  -5 -12    6.39    1.44
   3  -5 -12    6.62    1.23
   3   5 -12    8.42    1.26
   3   5 -11    0.23    0.67
  -3  -5  11    0.20    0.74
  -3  -5  11    0.08    0.77
  -3  -5  11    0.27    0.89
   3  -5 -11    0.09    1.00
   3   5 -11   -0.24    1.03
   3  -5 -11    0.44    1.17
   3   5 -11    1.49    1.01
  -3  -5  10   16.34    1.99
   3   5 -10   17.16    1.83
   3   5 -10   17.99    2.19
  -3  -5  10   15.66    2.05
   3  -5 -10   13.77    2.19
  -3  -5  10   14.29    1.80
   3  -5 -10   19.74    2.32
   3   5 -10   19.18    1.97
   3   5 -10   19.37    2.24
   3  -5  -9    0.37    1.21
   3   5  -9    0.64    1.34
   3   5  -9    0.11    1.15
  -3  -5   9   -0.11    1.03
   3  -5  -9    3.88    1.50
   3   5  -9    1.71    1.10
   3   5  -9   -0.19    1.08
  -3  -5   9    1.21    1.02
  -3  -5   9    0.79    0.96
   3   5  -8    1.14    1.46
   3  -5  -8   -0.26    1.27
  -3  -5   8    0.12    1.11
   3   5  -8   -0.40    1.22
   3   5  -8    0.86    1.32
   3   5  -8    1.38    1.12
  -3  -5   8    1.57    1.31
  -3  -5   8   -0.38    0.99
   3  -5  -8    1.18    1.25
   3  -5  -8   -0.13    1.10
   3   5  -7   62.80    4.99
  -3  -5   7   58.08    4.93
   3   5  -7   57.51    4.89
   3   5  -7   54.57    4.81
   3   5  -7   60.67    4.85
  -3  -5   7   56.26    4.86
   3  -5  -7   44.62    4.70
   3  -5  -7   59.87    5.04
  -3  -5   7   56.92    4.65
   3  -5  -7   52.43    4.92
  -3  -5   7   60.72    4.67
  -3  -5   6   27.30    2.87
   3   5  -6   22.94    2.80
  -3  -5   6   23.65    2.79
   3   5  -6   24.65    2.78
   3  -5  -6   20.15    2.82
  -3  -5   6   25.79    2.72
   3   5  -6   26.21    2.75
   3  -5  -6   21.41    2.63
   3  -5  -6   22.07    2.83
   3   5  -6   25.50    2.72
  -3  -5   6   24.00    2.59
  -3  -5   5    5.59    1.48
   3  -5  -5    6.99    1.76
   3   5  -5    5.42    1.51
   3  -5  -5    4.20    1.59
   3   5  -5    5.11    1.33
   3  -5  -5    2.78    1.21
   3   5  -5    3.50    1.55
  -3  -5   5    4.86    1.38
  -3  -5   5    6.38    1.69
   3   5  -5    6.11    1.44
   3   5  -4    7.44    1.68
   3  -5  -4    8.75    1.98
   3   5  -4    6.89    1.58
   3   5  -4   10.48    1.57
  -3  -5   4    6.98    1.79
  -3  -5   4    9.06    1.73
  -3  -5   4    6.19    1.73
   3  -5  -4    5.54    1.60
  -3  -5   4    8.52    1.59
   3   5  -4    9.05    1.53
   3  -5  -4   10.19    1.96
   3   5  -3   33.29    3.19
  -3  -5   3   30.32    3.02
   3   5  -3   29.54    2.88
   3   5  -3   31.75    3.06
  -3  -5   3   28.44    3.13
   3  -5  -3   32.45    3.37
   3  -5  -3   29.50    3.47
  -3  -5   3   31.52    3.35
   3  -5  -3   25.55    3.26
   3  -5  -3   28.71    2.74
   3   5  -2   28.05    2.89
   3  -5  -2   30.62    3.41
  -3  -5   2   28.48    3.04
  -3  -5   2   28.33    2.91
   3  -5  -2   33.61    3.26
  -3  -5   2   27.37    2.81
   3  -5  -2   26.45    2.62
   3  -5  -2   20.51    3.12
  -3  -5   2   26.67    3.08
   3   5  -2   26.72    2.77
   3  -5  -2   22.42    3.17
   3   5  -1   34.83    3.17
   3   5  -1   33.48    3.08
  -3  -5   1   33.17    3.34
   3  -5  -1   27.26    2.93
   3  -5  -1   38.87    3.63
   3  -5  -1   35.10    4.00
  -3  -5   1   32.25    3.21
  -3  -5   1   32.95    3.20
   3  -5  -1   36.92    3.80
   3  -5  -1   27.97    3.68
   3   5   0   23.12    2.42
   3  -5   0   18.83    3.02
   3  -5   0   24.39    3.13
   3  -5   0   28.19    3.04
  -3  -5   0   22.34    2.74
  -3  -5   0   23.32    2.66
   3  -5   0   21.30    3.23
  -3  -5   0   22.30    2.77
  -3  -5  -1   71.06    5.76
   3  -5   1   77.82    6.20
   3  -5   1   71.07    6.60
  -3  -5  -1   76.83    5.82
   3  -5   1   74.91    5.86
  -3  -5  -1   69.77    5.92
   3  -5   1   57.32    6.18
   3  -5   2   16.87    2.27
  -3  -5  -2   15.39    2.27
  -3  -5  -2   14.31    2.29
   3  -5   2   13.47    2.84
  -3  -5  -3   11.21    1.76
   3  -5   3    9.78    2.29
   3  -5   3    7.79    1.81
  -3   5  -3    7.92    1.61
  -3   5  -3    7.46    1.51
   3  -5   4   55.14    5.45
   3  -5   4   53.02    4.64
  -3   5  -4   45.71    4.34
  -3   5  -4   44.39    4.36
  -3  -5  -4   60.16    4.48
   3  -5   4   46.24    4.87
  -3   5  -4   46.93    4.62
  -3   5  -5   15.96    2.33
  -3   5  -5   16.08    2.50
  -3  -5  -5   18.47    2.19
   3  -5   5   21.37    2.65
   3  -5   5   18.14    2.79
  -3  -5  -5   25.53    2.65
   3  -5   5   25.20    3.29
  -3   5  -5   18.03    2.32
   3  -5   6    4.89    1.76
  -3  -5  -6    5.54    1.84
  -3   5  -6    6.83    1.69
  -3   5  -6    7.19    1.57
   3  -5   6    5.84    1.64
   3  -5   6    6.76    2.01
  -3  -5  -6    7.88    1.39
  -3   5  -6    4.19    1.61
  -3   5  -7    7.43    1.83
  -3   5  -7    5.65    1.64
   3  -5   7    4.27    1.53
   3  -5   7    4.02    1.68
  -3  -5  -7    6.21    2.07
  -3   5  -7    5.43    1.42
  -3  -5  -7    6.19    1.63
   3  -5   7    6.87    1.59
  -3   5  -8   13.27    1.95
  -3   5  -8   11.05    1.92
  -3   5  -8   13.32    1.98
   3  -5   8   11.85    1.93
  -3   5  -8   10.27    1.69
   3  -5   8   10.55    1.89
  -3  -5  -8    9.05    2.20
   3  -5   8   10.92    1.61
   3   5   8    4.91    1.18
  -3  -5  -8    9.01    1.72
  -3   5  -9    4.96    1.06
  -3   5  -9    4.93    1.23
  -3   5  -9    4.86    1.41
   3  -5   9    5.38    1.40
  -3   5  -9    4.44    1.12
  -3   5  -9    6.86    1.54
   3   5   9    2.61    1.02
   3  -5   9    6.00    1.42
  -3  -5  -9    5.83    1.88
  -3   5  -9    6.81    1.47
  -3  -5  -9    4.19    1.33
   3  -5  10    4.83    1.25
  -3   5 -10    5.19    0.95
  -3   5 -10    4.93    1.20
  -3  -5 -10    5.61    1.52
  -3   5 -10    5.01    1.09
  -3   5 -10    4.57    1.09
  -3  -5 -10    5.53    1.26
   3   5  11    2.96    0.78
   3  -5  11    5.47    1.09
  -3  -5 -11    3.81    0.99
  -3   5 -11    6.19    1.04
  -3   5 -11    4.59    0.93
  -3   5 -12    0.53    0.46
   3  -5  12    0.21    0.53
  -3   5 -12   -0.12    0.44
  -3  -6  11    2.80    0.61
   3   6 -11    4.34    0.74
   3   6 -10    2.97    0.62
  -3  -6  10    0.98    0.58
   3   6 -10    3.55    0.71
  -3  -6  10    3.52    0.78
   3   6  -9    5.90    0.99
   3   6  -9    4.31    1.04
   3   6  -9    4.28    0.88
   3   6  -9    4.03    0.81
  -3  -6   9    2.09    0.76
  -3  -6   9    3.34    0.94
  -3  -6   9    2.72    0.67
   3   6  -8    5.55    1.17
   3   6  -8    5.47    1.22
   3   6  -8    4.63    0.97
  -3  -6   8    3.54    1.00
  -3  -6   8    6.13    1.20
   3   6  -8    7.02    1.20
  -3  -6   8    3.63    0.89
   3   6  -7   12.84    1.68
   3   6  -7   11.62    1.71
  -3  -6   7    9.67    1.32
   3   6  -7   12.20    1.60
   3   6  -7   12.98    1.70
   3   6  -7   10.91    1.40
  -3  -6   7   12.30    1.40
  -3  -6   7    9.02    1.56
  -3  -6   7    6.27    1.39
   3   6  -6   16.71    1.88
   3   6  -6   19.76    2.07
   3   6  -6   18.28    2.16
  -3  -6   6   17.90    1.92
  -3  -6   6   16.95    2.03
  -3  -6   6   10.10    1.83
  -3  -6   6   12.78    1.68
   3   6  -6   17.49    2.20
   3   6  -5    3.38    1.23
   3  -6  -5    1.17    0.80
   3   6  -5    2.61    1.02
  -3  -6   5    3.16    1.25
  -3  -6   5    2.87    1.19
  -3  -6   5    2.00    0.92
  -3  -6   5    3.65    1.11
   3   6  -4   -0.09    1.05
   3   6  -4    0.63    0.87
  -3  -6   4    0.87    1.25
  -3  -6   4    0.47    1.16
  -3  -6   4    1.10    1.07
   3  -6  -4    0.22    0.98
  -3  -6   3    3.95    1.39
   3   6  -3    1.20    1.06
   3   6  -3    1.93    0.98
  -3  -6   3    1.69    1.36
  -3  -6   3    2.33    1.27
   3  -6  -3    1.32    1.09
   3   6  -2    8.76    1.41
   3  -6  -2    5.20    1.15
   3   6  -2    5.86    1.16
  -3  -6   2    8.22    1.63
  -3  -6   2    5.72    1.53
  -3  -6   2    6.45    1.68
   3  -6  -2    7.00    1.70
   3   6  -1   13.86    1.76
   3  -6  -1   12.20    2.35
  -3  -6   1   12.71    2.15
  -3  -6   1   16.29    2.11
   3  -6  -1   15.47    1.81
   3   6  -1   17.56    2.00
  -3  -6   0    7.93    1.82
  -3  -6   0    7.84    1.64
   3  -6   0    6.80    1.38
   3  -6   0    7.47    2.01
  -3  -6  -1   73.53    6.06
   3  -6   1   69.78    5.84
   3   6   1   98.95    6.23
  -3  -6  -1   88.46    6.26
   3  -6   1   63.20    6.36
  -3  -6  -2   64.46    5.21
   3  -6   2   54.16    5.00
  -3  -6  -2   69.05    5.36
   3   6   2   75.28    5.12
  -3   6  -3    0.23    1.06
   3   6   3    0.57    0.87
  -3  -6  -3   -0.73    1.07
  -3  -6  -3    2.37    1.05
   3  -6   3    1.32    1.47
  -3  -6  -4   18.11    2.14
   3  -6   4   16.32    2.26
  -3  -6  -4   17.41    1.89
  -3   6  -4   15.97    2.07
  -3   6  -5    2.40    1.12
  -3  -6  -5    1.93    1.11
   3   6   5    0.19    0.75
  -3   6  -5    0.61    0.76
  -3  -6  -5    0.74    0.73
   3  -6   5    2.26    1.19
  -3  -6  -5    1.11    1.17
  -3   6  -6    3.72    0.91
   3  -6   6    4.79    1.19
  -3   6  -6    3.48    1.11
  -3  -6  -6    2.35    1.15
  -3  -6  -6    4.85    1.35
   3  -6   6    3.65    1.11
  -3   6  -6    2.94    1.09
  -3   6  -7    3.80    1.02
  -3   6  -7    2.67    0.91
   3  -6   7    3.77    1.04
  -3   6  -7    3.26    0.94
  -3   6  -7    1.79    0.93
  -3  -6  -7    3.65    1.14
  -3  -6  -7    2.87    1.13
  -3  -6  -7    4.65    1.19
   3  -6   7    3.28    0.90
   3   6   7    0.88    0.68
  -3   6  -8    4.10    0.84
  -3  -6  -8    5.68    1.10
   3  -6   8    8.50    1.16
  -3   6  -8    6.60    0.97
  -3   6  -8    8.20    1.13
  -3  -6  -8    7.56    1.19
  -3  -6  -8    5.93    1.19
  -3   6  -8    6.62    1.09
   3   6   9    0.64    0.52
  -3   6  -9    2.05    0.54
  -3  -6  -9    2.89    0.81
  -3  -6  -9    0.56    0.75
  -3   6  -9    1.25    0.62
  -3  -6  -9    1.22    0.69
   3   7  -6    1.08    0.57
  -3  -7   6    0.73    0.51
  -3  -7   6    1.05    0.53
  -3  -7   5    0.30    0.59
   3   7  -5    0.50    0.67
   3   7  -5    1.68    0.76
  -3  -7   5    0.12    0.44
  -3  -7   5    1.78    0.66
   3   7  -4    5.42    0.98
  -3  -7   4    5.41    0.88
  -3  -7   4    3.54    0.84
  -3  -7   4    3.60    0.87
   3   7  -3    2.51    0.88
  -3  -7   3    3.82    0.90
   3   7  -3    4.72    1.04
  -3  -7   3    2.43    0.84
  -3  -7   3    2.03    0.80
   3  -7  -3    2.37    0.71
   3   7  -2   10.45    1.29
  -3  -7   2    8.99    1.20
   3   7  -2    9.78    1.33
  -3  -7   2    6.40    1.14
  -3  -7   2    6.01    1.15
   3  -7  -2    7.82    1.20
  -3  -7   1    9.17    1.37
   3   7  -1   13.78    1.41
   3   7  -1   14.36    1.51
  -3  -7   1    7.87    1.29
   3  -7  -1    9.79    1.45
  -3   7   0    0.73    0.61
   3   7   0    2.04    0.84
  -3  -7   0    1.19    0.85
   3   7   0    0.42    0.60
   3  -7   0    0.08    0.83
   3  -7   1    9.75    1.38
   3   7   1   11.58    1.17
  -3  -7  -1   10.24    1.27
  -3  -7  -2    0.97    0.65
   3   7   2    0.27    0.71
  -3  -7  -2    2.02    0.90
  -3   7  -2   -0.37    0.55
  -3  -7  -3    1.53    0.61
  -3   7  -3    0.85    0.61
  -3   7  -3    0.89    0.55
  -3  -7  -3    0.16    0.74
   3  -7   3    0.68    0.74
  -3  -7  -4    7.48    0.99
  -3   7  -4    4.97    0.79
  -3  -7  -4    4.17    0.90
  -3   7  -4    3.01    0.69
   3  -7   4    5.74    0.89
  -3  -7  -5    1.34    0.59
  -3   7  -5    0.53    0.46
  -3  -7  -5    0.60    0.57
   4   0 -17    1.98    1.12
  -4   0  17   -0.78    0.78
   4   0 -16    3.99    1.49
  -4   0  16    5.88    1.38
   4   0 -16    7.42    1.38
  -4   0  16    4.93    1.21
  -4   0  16    4.73    0.89
  -4   0  16    5.08    1.17
   4   0 -15    2.22    1.64
  -4   0  15    1.80    1.19
  -4   0  15    1.79    0.85
  -4   0  15    2.75    1.31
   4   0 -15    3.32    1.46
  -4   0  15    2.24    1.43
  -4   0  14   31.11    3.31
   4   0 -14   33.66    3.78
   4   0 -14   34.61    3.55
  -4   0  14   30.74    3.46
   4   0 -13   16.80    2.78
  -4   0  13   18.63    2.35
   4   0 -13   13.89    2.18
  -4   0  13   14.61    2.39
   4   0 -13   16.32    2.57
   4   0 -12    4.44    1.71
  -4   0  12    3.26    1.42
  -4   0  12    2.25    1.53
   4   0 -12    5.23    1.57
   4   0 -12    6.50    1.95
   4   0 -11   63.37    5.50
   4   0 -11   64.80    5.71
  -4   0  11   55.80    5.12
  -4   0  11   62.81    5.45
   4   0 -11   73.27    5.53
   4   0 -11   63.70    5.45
  -4   0  10    8.16    1.36
   4   0 -10    7.22    1.74
   4   0 -10   12.81    2.07
   4   0 -10   12.27    2.00
  -4   0  10   11.37    1.65
  -4   0  10    9.41    1.75
   4   0 -10   12.36    1.98
  -4   0   9   70.24    5.51
   4   0  -9   69.41    5.88
   4   0  -9   74.05    6.08
  -4   0   9   78.05    5.75
  -4   0   9   79.19    5.95
  -4   0   9   76.74    5.73
   4   0  -9   85.30    6.11
   4   0  -9   70.36    5.91
  -4   0   8   88.26    6.66
   4   0  -8   92.80    7.19
  -4   0   8  100.36    7.06
  -4   0   8  109.77    7.00
   4   0  -8   83.09    6.76
  -4   0   8   97.62    6.92
   4   0  -8  108.34    7.23
   4   0  -8   88.57    7.03
   4   0  -7  137.60    9.87
  -4   0   7  158.20    9.69
  -4   0   7  137.42    9.73
   4   0  -7  130.94    9.72
  -4   0   7  150.47    9.66
  -4   0   7  131.74    9.67
  -4   0   7  123.59    9.99
   4   0  -7  137.12    9.32
   4   0  -7  115.29    9.98
   4   0  -7  159.79    9.94
  -4   0   7  140.09    9.70
   4   0  -7  133.96    9.55
   4   0  -6  141.06    9.54
   4   0  -6  137.25    9.74
   4   0  -6  136.45    9.83
  -4   0   6  131.94    9.62
  -4   0   6  151.38    9.62
  -4   0   6  151.34    9.61
   4   0  -6  142.24    9.39
   4   0  -6  115.96    9.96
   4   0  -6  147.24    9.86
  -4   0   6  130.00    9.60
  -4   0   6  143.67    9.71
   4   0  -5   89.42    6.16
   4   0  -5   91.44    6.08
   4   0  -5   83.66    6.62
  -4   0   5   87.43    6.29
  -4   0   4  101.04    6.84
   4   0  -4   88.95    7.07
  -4   0   4  102.29    6.87
   4   0  -4   98.31    6.71
   4   0  -4  103.27    6.72
   4   0  -4   95.05    7.16
   4   0  -3    6.76    0.76
  -4   0   3    6.52    0.78
   4   0  -3    6.27    0.98
   4   0  -3    7.19    0.67
   4   0  -3    5.87    0.97
  -4   0   3    6.71    0.74
   4   0  -2  122.35    8.41
  -4   0   2  108.81    8.56
  -4   0   2  133.69    8.64
  -4   0   2  144.57    8.68
   4   0  -2  142.80    8.66
   4   0  -2  136.71    8.79
  -4   0   1  113.07    4.81
  -4   0   1  109.30    4.87
   4   0  -1  109.68    4.98
  -4   0   0  432.11   23.44
  -4   0   0  416.05   23.36
   4   0   0  402.10   23.43
   4   0   0  417.08   23.36
   4   0   1    3.60    0.59
   4   0   1    2.78    0.79
   4   0   1    2.61    0.40
  -4   0  -1    3.58    0.60
  -4   0  -1    3.67    0.66
  -4   0  -2  109.26    7.01
   4   0   2  104.09    6.85
  -4   0  -2  106.61    7.00
  -4   0  -2   97.62    7.05
   4   0   2   88.69    6.67
   4   0   2  107.64    7.09
   4   0   3  225.82   15.10
   4   0   3  236.04   15.21
   4   0   3  232.58   15.51
  -4   0  -3  239.79   15.39
   4   0   3  220.97   15.48
  -4   0  -3  226.45   15.41
  -4   0  -3  222.40   15.45
  -4   0  -4   57.39    4.41
   4   0   4   51.17    4.35
   4   0   4   61.49    4.03
  -4   0  -4   51.92    4.42
  -4   0  -4   57.75    4.37
   4   0   4   55.42    4.24
   4   0   4   45.41    4.12
  -4   0  -4   55.66    4.54
   4   0   5  390.60   28.62
  -4   0  -5  464.72   28.66
  -4   0  -5  451.19   29.09
  -4   0  -5  382.79   28.34
  -4   0  -5  402.75   28.86
   4   0   5  404.83   28.89
   4   0   5  424.94   28.60
   4   0   5  471.97   28.45
  -4   0  -5  427.51   28.77
  -4   0  -5  425.03   28.71
   4   0   5  453.87   28.92
  -4   0  -5  418.49   28.84
   4   0   5  470.59   28.66
   4   0   5  478.90   28.61
   4   0   5  435.36   28.56
   4   0   6  170.93   11.88
   4   0   6  194.56   11.46
   4   0   6  189.82   11.61
  -4   0  -6  162.93   11.91
  -4   0  -6  167.37   11.77
  -4   0  -6  153.09   11.15
  -4   0  -6  150.23   11.60
   4   0   6  156.83   11.90
  -4   0  -6  176.26   12.12
  -4   0  -6  168.90   11.88
   4   0   6  144.87   11.50
   4   0   6  181.99   11.59
  -4   0  -6  151.97   11.45
   4   0   7    9.76    1.57
  -4   0  -7   11.03    1.70
  -4   0  -7   13.48    2.09
  -4   0  -7    8.92    1.44
  -4   0  -7    9.39    1.59
   4   0   7   13.31    1.79
  -4   0  -7    9.93    1.87
  -4   0  -7   11.25    1.35
   4   0   7   15.31    2.04
   4   0   7   12.38    1.74
  -4   0  -8   24.33    2.48
   4   0   8   26.73    2.68
  -4   0  -8   27.40    3.13
   4   0   8   21.85    2.58
  -4   0  -8   20.85    2.20
  -4   0  -8   24.87    2.62
   4   0   8   20.39    2.76
  -4   0  -9   20.95    3.03
   4   0   9   22.75    2.67
  -4   0  -9   18.93    2.09
  -4   0  -9   14.79    2.69
   4   0   9   20.23    2.94
   4   0   9   17.76    2.37
   4   0   9   22.74    3.19
  -4   0  -9   17.37    2.27
   4   0  10   -0.47    1.12
   4   0  10   -0.15    1.49
  -4   0 -10    1.34    1.62
   4   0  10    0.73    1.88
  -4   0 -10    1.51    1.07
  -4   0 -10    1.88    1.86
   4   0  10    0.84    1.54
   4   0  11    4.47    2.12
  -4   0 -11    3.00    1.12
   4   0  11    3.46    1.79
   4   0  11    3.26    1.30
  -4   0 -11    2.52    2.00
   4   0  12   28.58    3.36
  -4   0 -12   26.32    3.30
  -4   0 -12   25.26    3.56
   4   0  12   26.87    2.82
   4   0  12   26.35    3.21
   4   0  13    1.44    1.12
  -4   0 -13   -0.61    1.32
  -4   0 -13    0.90    1.55
   4   0  13    1.22    1.21
   4   0  13    2.87    1.43
   4   0  14   19.95    2.34
   4   0  14   19.50    2.42
  -4   0 -14   20.67    2.53
   4   0  14   20.07    2.14
  -4   0 -14   23.37    2.79
  -4   0 -15    2.95    1.04
  -4   0 -15    1.43    1.05
   4   0  15    1.43    1.02
   4   0  15    2.07    0.85
  -4   0 -15   -0.18    0.89
   4   0  15    1.80    1.00
  -4   0 -16    3.43    0.76
  -4   0 -16    2.59    0.75
   4   0  16    3.85    0.82
   4   0  16    2.29    0.61
   4   0  16    4.36    0.82
  -4   0 -16    2.23    0.78
  -4  -1  18   10.84    1.11
  -4  -1  17    8.91    1.23
  -4   1  17    7.67    1.07
  -4   1  17    6.58    0.89
   4  -1 -17    4.41    1.11
  -4   1  17    6.97    1.09
   4  -1 -17    3.93    1.33
  -4   1  17    9.38    1.25
   4   1 -17    8.74    1.18
  -4  -1  16    9.65    1.54
  -4   1  16    9.06    1.53
  -4   1  16    8.41    1.29
   4  -1 -16   10.90    1.81
   4   1 -16    9.05    1.58
  -4   1  16    6.85    1.40
   4   1 -16    7.93    1.54
  -4   1  16    9.66    1.44
   4  -1 -15   26.38    2.77
   4   1 -15   26.14    2.98
  -4   1  15   27.45    2.89
  -4   1  15   25.32    2.95
  -4  -1  15   30.40    3.07
  -4   1  15   24.83    2.88
  -4  -1  15   24.51    2.51
   4   1 -15   34.13    3.14
  -4  -1  15   28.49    3.01
   4   1 -14  159.10   10.51
  -4  -1  14  120.73    9.33
  -4  -1  14  151.92   10.19
   4  -1 -14  133.28    9.88
  -4  -1  14  125.44    9.62
  -4   1  14  144.78   10.01
   4   1 -14  147.42   10.20
   4   1 -14  152.61   10.17
  -4  -1  14  123.80    9.58
  -4  -1  14  119.73    9.59
   4   1 -14  139.83    9.84
  -4  -1  14  124.73    9.94
  -4   1  14  139.82   10.11
   4   1 -13   41.30    4.10
   4  -1 -13   48.21    4.63
  -4  -1  13   38.46    4.02
  -4  -1  13   39.71    3.71
  -4   1  13   40.12    4.12
  -4  -1  13   39.47    3.48
  -4  -1  13   42.61    3.89
  -4   1  13   46.43    4.15
   4   1 -13   45.44    4.42
  -4  -1  13   37.28    3.70
   4   1 -13   40.79    4.00
   4  -1 -13   44.87    4.15
   4   1 -13   56.13    4.53
  -4   1  13   34.84    3.53
  -4   1  12   44.76    4.00
   4   1 -12   47.73    4.45
   4   1 -12   48.92    4.71
  -4  -1  12   45.00    4.13
  -4   1  12   49.52    4.57
  -4   1  12   54.42    4.51
   4  -1 -12   48.21    4.82
  -4  -1  12   42.58    4.10
   4  -1 -12   52.08    4.77
   4  -1 -12   43.93    4.25
   4   1 -12   56.06    4.62
  -4   1  12   45.53    4.15
  -4  -1  12   46.05    3.92
  -4  -1  12   54.56    4.65
  -4  -1  12   46.18    4.13
   4  -1 -12   44.19    4.48
   4   1 -11   26.54    3.03
   4   1 -11   27.58    3.17
   4  -1 -11   23.06    3.20
  -4   1  11   26.32    2.62
  -4  -1  11   25.90    3.09
  -4  -1  11   26.65    2.80
  -4  -1  11   28.79    2.64
  -4  -1  11   28.42    2.82
   4   1 -11   26.80    2.93
  -4  -1  11   20.87    2.57
   4  -1 -11   25.14    3.24
   4  -1 -11   23.62    2.92
   4   1 -11   32.72    3.33
   4  -1 -11   29.37    3.14
  -4   1  11   27.33    3.03
  -4   1  11   22.23    2.63
   4   1 -10    2.57    1.24
   4  -1 -10    3.58    1.42
   4   1 -10    2.57    1.24
  -4  -1  10    2.66    1.16
  -4  -1  10    1.30    0.80
  -4  -1  10    3.45    1.15
   4   1 -10    2.65    1.21
  -4  -1  10    1.15    0.85
   4  -1 -10    2.13    1.56
   4  -1 -10    1.49    1.22
  -4   1  10    2.70    1.23
  -4  -1  10    2.92    1.25
   4  -1 -10    3.42    1.43
  -4   1  10    2.72    1.03
  -4   1  10    1.40    0.86
  -4   1   9   19.40    2.03
   4   1  -9   21.80    2.50
   4  -1  -9   21.91    2.60
   4   1  -9   26.24    2.64
   4   1  -9   18.10    2.24
  -4  -1   9   21.84    2.39
  -4  -1   9   19.02    2.11
   4   1  -9   18.49    2.27
  -4  -1   9   19.08    2.13
   4  -1  -9   25.89    2.86
   4  -1  -9   22.82    2.54
   4  -1  -9   24.21    2.60
  -4   1   9   19.25    2.09
   4   1  -8   34.11    3.02
   4   1  -8   35.41    3.14
   4  -1  -8   34.57    3.28
   4   1  -8   36.58    3.28
  -4  -1   8   40.30    3.24
  -4  -1   8   31.26    2.84
   4   1  -8   35.87    3.27
  -4   1   8   29.65    3.14
  -4  -1   8   28.93    2.87
   4  -1  -8   37.82    2.94
   4  -1  -8   34.52    3.19
   4  -1  -8   30.12    3.24
   4   1  -8   32.05    2.83
   4   1  -8   36.52    3.14
  -4   1   8   33.12    3.05
   4  -1  -8   36.93    3.23
  -4   1   7  250.83   16.33
   4   1  -7  238.27   16.25
   4  -1  -7  246.61   16.56
   4   1  -7  255.43   16.54
  -4   1   7  241.99   16.18
  -4  -1   7  238.17   16.14
   4   1  -7  241.99   16.32
   4   1  -7  237.29   16.31
   4   1  -7  222.59   16.08
  -4  -1   7  256.56   16.23
   4   1  -7  194.17   16.72
  -4  -1   7  226.13   16.18
   4   1  -7  259.82   16.37
   4  -1  -7  201.68   16.47
   4  -1  -7  250.98   16.48
  -4   1   7  227.82   16.24
  -4  -1   7  269.43   16.24
  -4  -1   7  253.82   16.38
   4   1  -7  264.83   16.54
   4  -1  -7  252.84   16.42
   4   1  -7  236.60   16.13
  -4   1   6  574.37   36.89
   4   1  -6  581.22   37.10
  -4  -1   6  529.83   36.90
   4   1  -6  511.34   36.88
   4   1  -6  546.89   36.78
  -4  -1   6  616.64   36.87
   4   1  -6  568.74   36.83
  -4  -1   6  585.44   36.86
  -4  -1   6  508.46   37.31
  -4  -1   6  512.13   36.79
   4   1  -6  618.12   37.02
   4  -1  -6  470.89   37.07
   4  -1  -6  721.11   37.46
  -4  -1   6  559.11   36.77
   4  -1  -6  563.89   37.06
   4  -1  -6  568.13   37.00
   4   1  -6  579.62   37.07
  -4   1   6  556.38   36.79
  -4  -1   6  592.68   36.84
  -4  -1   5  400.73   25.73
   4  -1  -5  395.81   25.97
   4   1  -5  387.44   25.87
  -4  -1   5  413.21   25.82
   4   1  -5  386.42   25.81
   4   1  -5  392.66   25.84
  -4   1   5  394.43   25.78
  -4  -1   5  398.31   25.82
   4   1  -5  372.73   25.87
   4   1  -5  429.30   25.98
   4  -1  -5  345.69   26.04
   4  -1  -5  501.18   26.37
   4  -1  -5  395.55   26.04
   4   1  -5  392.33   25.84
   4   1  -5  309.61   26.12
  -4  -1   5  427.66   25.85
   4  -1  -5  333.10   26.19
  -4  -1   4  732.59   44.53
   4   1  -4  597.47   44.90
  -4   1   4  613.11   44.62
   4   1  -4  817.55   44.82
   4  -1  -4  643.99   44.82
  -4   1   4  706.30   44.58
   4   1  -4  682.93   44.88
   4  -1  -4  670.63   45.04
  -4   1   3  385.64   23.48
   4   1  -3  359.33   23.76
  -4   1   3  386.70   23.56
   4  -1  -3  365.73   23.62
  -4  -1   3  433.89   23.53
   4   1  -3  451.56   23.74
   4  -1  -3  304.52   23.24
  -4  -1   3  418.79   23.45
   4   1  -3  415.21   23.80
   4  -1  -3  386.64   23.94
  -4   1   3  302.16   23.17
   4   1  -2   80.41    6.09
  -4   1   2   85.93    5.93
   4  -1  -2   84.30    5.96
  -4  -1   2   78.77    6.05
  -4   1   2   85.79    5.91
   4   1  -2   90.82    6.08
   4  -1  -2   89.05    5.86
  -4   1   2   78.99    5.73
  -4  -1   2   95.47    5.90
   4  -1  -2   90.85    6.27
  -4   1   2   92.84    5.99
  -4  -1   2   83.42    5.86
   4  -1  -1   10.91    1.14
   4   1  -1   11.46    1.24
   4   1  -1   13.43    1.38
   4  -1  -1   11.80    1.33
  -4   1   1   13.26    1.15
   4  -1  -1   11.94    1.28
  -4  -1   1   13.82    1.14
  -4  -1   1   12.57    1.37
  -4   1   1   12.50    1.24
  -4   1   1   13.55    1.25
   4  -1  -1   14.24    1.31
   4  -1   0   73.86    4.92
   4   1   0   69.96    4.85
  -4   1   0   68.00    4.86
   4  -1   0   67.35    4.93
  -4  -1   0   69.70    5.00
   4   1   0   64.92    4.96
   4   1   1  100.13    6.57
   4  -1   1   96.83    6.62
   4   1   1   84.38    6.65
  -4   1  -1   99.50    6.61
  -4   1  -1   85.09    6.63
  -4  -1  -1  100.06    6.46
   4  -1   2   89.48    5.92
  -4  -1  -2   84.33    5.86
  -4   1  -2   74.88    6.04
   4   1   2   77.61    5.74
   4   1   2   84.89    5.70
  -4   1  -2   77.95    6.05
  -4  -1  -2   85.88    5.77
   4  -1   2   78.30    5.90
   4   1   2   84.25    5.86
  -4   1  -2   96.63    6.03
   4  -1   3  201.95   13.05
  -4  -1  -3  192.00   13.27
   4  -1   3  202.55   13.43
  -4  -1  -3  184.67   13.00
   4   1   3  178.89   12.87
  -4   1  -3  195.78   13.35
   4   1   3  179.64   13.13
   4  -1   3  178.79   13.30
  -4  -1  -3  194.93   13.36
   4   1   3  205.56   12.82
  -4   1  -3  202.07   13.40
  -4  -1  -3  200.12   12.96
  -4   1  -3  201.66   13.20
   4  -1   3  151.65   12.95
   4  -1   3  198.36   13.18
   4   1   3  208.82   13.17
   4  -1   3  177.45   13.11
  -4  -1  -3  217.62   13.18
  -4   1  -3  195.39   13.25
   4   1   3  211.59   13.07
   4  -1   3  201.56   13.02
   4  -1   4   27.83    2.52
   4  -1   4   37.23    2.68
   4  -1   4   25.53    2.57
   4   1   4   30.20    2.50
  -4  -1  -4   33.02    2.69
   4   1   4   32.76    2.36
   4   1   4   25.77    2.67
   4   1   4   27.97    2.50
   4   1   4   32.23    2.66
  -4  -1  -4   30.26    2.53
  -4   1  -4   32.37    2.96
  -4  -1  -4   28.13    2.78
  -4   1  -4   29.77    2.76
   4  -1   4   28.77    2.71
   4   1   4   32.23    2.74
  -4  -1  -4   32.18    2.50
   4   1   4   31.32    2.61
   4  -1   4   29.09    2.88
  -4   1  -4   29.03    2.74
  -4   1  -4   26.96    2.79
   4   1   4   27.65    2.77
   4  -1   4   29.04    2.90
   4  -1   5   27.27    3.03
   4  -1   5   32.26    2.68
  -4  -1  -5   25.22    2.78
   4   1   5   27.45    2.66
  -4  -1  -5   27.89    2.82
   4   1   5   31.05    2.32
   4   1   5   24.33    2.40
  -4  -1  -5   29.34    2.61
  -4   1  -5   26.13    2.67
   4  -1   5   26.79    2.84
   4   1   5   29.65    2.64
   4  -1   5   35.96    2.66
   4  -1   5   27.58    2.49
  -4  -1  -5   25.28    2.44
  -4   1  -5   30.62    3.01
   4  -1   5   29.82    2.80
   4  -1   5   28.04    2.76
   4   1   5   27.65    2.75
  -4  -1  -5   32.95    2.56
  -4   1  -5   30.57    2.98
   4  -1   5   29.60    2.96
   4   1   5   24.36    2.75
   4  -1   5   30.04    2.63
   4   1   5   32.36    2.63
  -4   1  -5   29.93    2.82
   4   1   5   31.57    2.72
   4   1   5   25.26    2.39
   4  -1   5   23.37    2.62
   4  -1   6    6.93    1.54
   4  -1   6   12.22    1.53
   4   1   6   10.37    1.09
  -4  -1  -6    9.71    1.83
   4   1   6    9.23    1.45
  -4   1  -6    7.74    1.43
  -4  -1  -6    8.50    1.19
   4  -1   6    6.55    1.44
   4   1   6    8.75    1.38
   4  -1   6    8.20    1.47
   4  -1   6    8.92    1.78
   4  -1   6    8.32    1.71
  -4   1  -6    8.45    1.47
  -4   1  -6    9.56    1.34
  -4   1  -6   10.04    1.73
  -4  -1  -6    9.50    1.67
   4   1   6    9.59    1.51
   4  -1   6    7.45    1.35
  -4  -1  -6    8.89    1.37
   4   1   6    8.44    1.23
   4  -1   7   47.99    3.94
  -4   1  -7   49.06    4.55
   4   1   7   45.81    4.29
   4  -1   7   52.12    4.29
   4  -1   7   50.45    4.66
   4  -1   7   50.13    4.20
  -4   1  -7   48.62    4.38
  -4  -1  -7   46.87    4.52
   4   1   7   54.58    4.30
  -4   1  -7   45.20    4.32
   4   1   7   50.36    4.19
   4  -1   7   51.00    4.54
  -4  -1  -7   53.18    3.98
  -4   1  -7   50.01    4.07
  -4  -1  -7   55.90    4.12
  -4   1  -7   54.12    4.76
  -4   1  -7   47.02    4.42
   4   1   7   50.11    4.11
   4  -1   7   55.95    4.81
   4  -1   7   43.26    4.36
   4  -1   8  125.00    8.94
  -4   1  -8  113.82    8.92
   4  -1   8  130.12    9.27
  -4  -1  -8  131.75    9.97
  -4   1  -8  120.93    9.36
   4   1   8  142.31    9.36
  -4   1  -8  109.65    9.30
   4  -1   8  130.76    9.59
  -4  -1  -8  124.70    8.91
   4   1   8  111.13    9.17
  -4   1  -8  123.23    9.55
  -4  -1  -8  146.65    9.17
  -4  -1  -8  125.28    9.58
   4  -1   8  134.54    9.92
   4  -1   8  108.66    9.28
   4   1   8  143.51    9.32
  -4   1  -9  303.53   21.55
   4   1   9  289.45   21.76
   4  -1   9  339.11   21.99
  -4  -1  -9  305.62   22.16
  -4   1  -9  283.16   21.96
  -4  -1  -9  302.35   22.50
  -4  -1  -9  352.27   21.62
   4  -1   9  340.03   22.36
  -4  -1  -9  337.68   22.70
  -4   1  -9  322.82   22.06
  -4  -1  -9  341.89   21.73
   4   1   9  307.17   22.41
   4  -1   9  348.85   21.98
  -4   1  -9  308.74   22.14
   4  -1   9  277.83   21.83
  -4   1  -9  323.84   22.58
   4  -1   9  334.24   22.70
   4   1   9  373.73   21.96
   4  -1   9  314.54   21.58
   4  -1  10    2.49    1.47
  -4   1 -10    2.26    1.43
   4   1  10    2.72    1.72
  -4   1 -10    3.17    1.80
  -4  -1 -10    1.88    1.73
  -4  -1 -10    3.24    1.32
   4  -1  10    4.17    1.82
   4   1  10    3.58    2.02
   4   1  10    1.40    1.42
  -4  -1 -10    1.61    1.07
  -4   1 -10    2.04    1.34
   4  -1  10    1.53    1.06
  -4  -1 -10    1.05    1.95
   4  -1  10    3.20    1.35
  -4  -1 -11   12.85    2.19
   4  -1  11   11.79    2.11
   4   1  11   11.59    2.34
   4   1  11   13.08    1.99
  -4  -1 -11   12.65    2.79
  -4  -1 -11   12.92    1.98
   4  -1  11   12.16    2.43
   4   1  11   14.34    2.57
  -4   1 -11    8.76    1.99
   4   1  11   15.22    2.54
   4  -1  11   15.30    1.90
   4  -1  11   12.06    2.01
  -4  -1 -11   11.29    2.60
   4   1  11   12.96    2.54
  -4   1 -11   10.73    2.35
  -4  -1 -12   24.24    3.02
   4  -1  12   26.08    3.03
   4   1  12   33.11    3.55
   4   1  12   34.54    3.29
   4   1  12   31.13    3.26
  -4  -1 -12   25.77    2.79
   4  -1  12   32.35    3.48
   4   1  12   24.79    3.35
  -4   1 -12   28.98    3.49
   4  -1  12   27.07    2.94
   4   1  12   22.70    3.21
  -4   1 -12   25.21    2.97
   4   1  13    9.68    1.72
  -4  -1 -13    6.46    1.46
   4   1  13    7.50    1.78
   4  -1  13    4.50    1.79
   4   1  13    5.85    1.76
   4  -1  13    6.53    1.43
  -4   1 -13    7.14    1.47
   4   1  13    8.03    1.84
  -4   1 -13    5.29    1.67
  -4  -1 -14    0.72    0.95
   4   1  14    1.46    1.15
  -4  -1 -14    1.30    1.32
   4  -1  14    0.24    1.17
   4   1  14    0.71    1.16
  -4   1 -14    0.39    0.97
  -4   1 -14    1.02    0.76
  -4   1 -14    1.71    1.09
   4   1  14    1.95    1.24
   4  -1  14    1.09    1.23
   4   1  14    1.43    1.01
  -4  -1 -15    4.86    0.98
  -4  -1 -15    5.11    0.97
  -4   1 -15    7.03    1.39
   4   1  15    4.05    1.11
  -4  -1 -15    4.45    1.27
   4  -1  15    6.10    1.21
   4   1  15    5.00    1.13
   4   1  15    4.16    0.91
   4   1  15    4.19    1.08
  -4  -1 -15    4.59    1.35
   4  -1  15    4.79    1.18
  -4   1 -15    5.21    1.10
  -4   1 -16    0.62    0.62
  -4  -1 -16    0.53    0.61
   4   1  16    1.54    0.53
   4   1  16    0.68    0.51
   4  -1  16    0.33    0.54
   4   1  16    0.96    0.52
  -4  -1 -16    0.90    0.67
  -4  -2  17   18.99    1.68
  -4   2  17   17.36    1.62
  -4   2  17   17.64    1.66
   4   2 -17   23.13    1.86
  -4  -2  16    1.00    0.76
  -4   2  16    1.06    0.85
   4  -2 -16    1.20    0.90
  -4   2  16    0.36    0.77
   4   2 -16    1.00    1.09
  -4  -2  16    0.68    0.65
  -4   2  16    1.41    0.78
  -4   2  16    0.69    0.60
   4   2 -15   47.77    3.80
  -4   2  15   46.62    3.93
   4  -2 -15   43.72    4.11
   4   2 -15   54.73    4.28
  -4   2  15   44.74    3.89
  -4  -2  15   38.70    3.72
   4   2 -15   44.82    3.84
  -4   2  15   45.91    3.80
  -4  -2  15   49.83    3.98
  -4   2  15   44.40    3.87
   4  -2 -14   10.09    2.25
   4   2 -14   10.38    1.63
  -4  -2  14   11.05    1.73
  -4   2  14   10.94    1.92
  -4   2  14    8.41    1.75
   4  -2 -14   11.08    2.13
  -4  -2  14    8.74    1.58
   4   2 -14    8.85    1.79
   4   2 -14    9.92    2.12
  -4   2  14    9.53    1.60
  -4   2  13    7.87    1.37
   4  -2 -13   14.85    2.66
   4   2 -13   10.69    1.76
   4   2 -13   11.62    1.95
  -4  -2  13   13.17    1.97
   4  -2 -13    7.98    2.11
   4   2 -13    9.60    1.85
  -4  -2  13   10.14    1.75
   4  -2 -13    9.91    2.35
  -4  -2  13   10.29    1.87
   4   2 -13   10.02    2.17
  -4   2  13    9.80    1.79
  -4  -2  12   23.55    2.68
   4   2 -12   22.57    2.53
   4  -2 -12   22.26    3.07
   4   2 -12   24.96    2.85
   4  -2 -12   22.45    3.05
   4   2 -12   21.08    2.69
  -4  -2  12   18.77    2.47
   4  -2 -12   19.47    3.12
  -4   2  12   17.48    2.16
  -4   2  12   21.05    2.52
  -4  -2  12   18.35    2.54
   4   2 -12   20.66    2.90
   4  -2 -12   18.15    2.66
   4   2 -11   11.56    1.94
   4  -2 -11   12.06    2.37
   4   2 -11    9.47    1.76
   4   2 -11   12.88    2.10
  -4  -2  11   11.38    1.98
  -4  -2  11   12.29    1.93
  -4  -2  11   10.45    1.45
   4   2 -11   12.13    2.16
   4  -2 -11   10.93    1.78
  -4  -2  11   13.09    1.98
   4  -2 -11   12.40    2.09
  -4   2  11   12.53    1.90
   4  -2 -11   11.81    2.23
   4   2 -11   13.17    2.25
   4   2 -10    8.33    1.45
   4   2 -10    9.97    1.86
   4  -2 -10   12.53    2.25
  -4  -2  10   11.79    1.85
   4   2 -10    8.58    1.57
   4   2 -10    9.33    1.80
  -4  -2  10   10.27    1.77
  -4  -2  10   10.30    1.39
   4  -2 -10    9.90    2.00
   4   2 -10    9.47    1.88
   4  -2 -10    7.94    1.56
  -4  -2  10   10.39    1.81
  -4   2  10   10.23    1.70
   4  -2 -10    9.66    1.91
   4   2 -10   10.78    1.99
   4  -2  -9   78.27    5.96
   4   2  -9   79.21    5.77
  -4  -2   9   80.10    5.70
   4   2  -9   57.85    5.14
  -4  -2   9   64.22    5.19
  -4  -2   9   65.86    5.51
   4  -2  -9   62.92    5.21
   4  -2  -9   77.19    6.10
   4  -2  -9   70.33    5.76
   4  -2  -9   70.36    5.73
   4   2  -9   69.87    5.52
  -4  -2   9   77.10    5.64
   4   2  -9   77.06    5.86
   4   2  -9   66.02    5.28
   4   2  -8   13.85    1.75
   4   2  -8   13.82    1.95
   4  -2  -8   10.44    1.94
   4   2  -8   15.79    1.94
  -4  -2   8   14.02    1.59
  -4  -2   8   16.55    1.92
   4   2  -8   14.89    1.75
  -4  -2   8   13.30    1.78
   4  -2  -8   13.18    2.19
   4  -2  -8   13.89    2.06
  -4  -2   8   14.41    1.83
  -4   2   8   12.17    1.65
   4   2  -8   17.69    2.06
   4  -2  -8   13.52    1.97
   4  -2  -7   50.75    4.58
   4   2  -7   64.24    4.62
   4   2  -7   57.91    4.36
   4   2  -7   55.79    4.36
  -4  -2   7   53.31    4.24
   4   2  -7   57.23    4.53
  -4   2   7   48.50    4.07
  -4  -2   7   52.52    4.38
   4  -2  -7   60.24    4.85
   4  -2  -7   52.49    4.65
  -4  -2   7   66.10    4.59
   4   2  -7   60.44    4.63
   4  -2  -7   51.72    4.60
   4  -2  -6  762.92   51.35
   4   2  -6  630.67   51.14
  -4  -2   6  930.32   51.39
   4   2  -6  890.43   51.22
   4   2  -6  778.76   51.26
  -4  -2   6  769.79   51.08
  -4   2   6  716.85   50.90
   4   2  -6  829.90   51.30
  -4  -2   6  801.37   51.23
   4  -2  -6  871.99   51.61
   4  -2  -6  768.36   51.47
   4   2  -6  798.91   51.20
  -4   2   6  682.22   50.87
   4   2  -6  886.38   51.43
   4  -2  -6  808.95   51.56
   4  -2  -6  782.86   51.40
   4   2  -6  851.28   51.23
  -4  -2   5   17.24    1.77
   4   2  -5   19.79    1.97
  -4  -2   5   17.53    1.52
  -4   2   5   18.99    1.88
   4   2  -5   16.78    2.26
  -4  -2   5   21.91    1.99
   4  -2  -5   16.21    2.06
  -4   2   5   17.92    1.66
  -4   2   5   18.20    1.66
   4   2  -5   19.36    1.92
  -4  -2   5   17.18    1.80
  -4   2   5   17.34    1.63
   4  -2  -5   19.66    2.18
  -4  -2   5   22.22    1.87
  -4  -2   5   17.52    2.21
   4   2  -5   20.13    2.00
  -4  -2   5   18.68    1.75
  -4  -2   5   21.40    1.96
   4   2  -5   21.25    2.17
   4   2  -5   20.37    1.94
   4  -2  -5   23.88    2.29
   4  -2  -5   19.07    2.20
   4   2  -5   19.85    1.97
   4   2  -5   19.06    1.99
  -4   2   4  430.32   28.06
  -4   2   4  384.64   27.86
   4  -2  -4  397.15   27.84
  -4   2   4  358.09   27.69
  -4  -2   4  410.20   28.46
   4   2  -4  451.57   28.08
   4   2  -4  385.33   28.40
   4  -2  -4  401.64   28.21
   4   2  -4  429.52   28.10
  -4  -2   4  471.97   28.02
   4   2  -4  546.44   28.56
  -4  -2   4  469.11   28.15
   4  -2  -4  465.96   28.33
   4  -2  -4  419.95   28.34
  -4  -2   4  516.61   28.28
  -4  -2   4  549.05   28.25
   4  -2  -4  409.77   28.50
  -4  -2   4  398.47   27.72
   4   2  -4  453.23   28.09
  -4  -2   3  267.83   15.40
   4   2  -3  260.44   15.59
  -4   2   3  264.22   15.54
   4   2  -3  240.91   15.90
  -4  -2   3  303.22   15.78
  -4   2   3  175.46   15.10
   4   2  -3  260.59   15.57
  -4  -2   3  259.14   15.99
   4   2  -3  312.03   16.05
  -4  -2   3  284.89   15.71
   4  -2  -3  262.85   15.94
  -4   2   3  226.52   15.46
   4  -2  -3  175.71   15.15
   4   2  -3  235.28   15.50
   4  -2  -3  251.18   15.99
  -4  -2   3  336.93   15.88
   4  -2  -2   50.23    3.46
  -4  -2   2   56.73    3.27
  -4   2   2   45.02    2.59
   4  -2  -2   52.38    3.47
   4   2  -2   58.85    3.47
  -4  -2   2   50.71    3.41
  -4  -2   2   65.18    3.41
   4  -2  -2   44.65    3.54
  -4  -2   2   59.83    3.28
  -4  -2   2   56.20    2.85
  -4   2   2   43.62    3.00
   4   2  -2   52.00    3.06
   4   2  -2   52.25    3.41
  -4   2   2   50.93    3.03
  -4   2   1  340.26   21.28
  -4  -2   1  354.90   21.64
   4  -2  -1  309.11   22.00
   4  -2  -1  306.60   21.69
  -4  -2   1  365.21   21.61
  -4  -2   1  329.19   21.44
  -4  -2   1  334.28   21.20
   4   2  -1  320.26   21.65
   4  -2  -1  305.29   21.73
  -4   2   1  279.58   21.48
  -4  -2   1  360.37   21.69
  -4   2   1  306.07   21.40
   4  -2  -1  330.70   21.77
  -4  -2   1  324.77   21.65
   4  -2  -1  338.93   21.49
   4   2  -1  303.98   21.30
   4   2   0  106.41    7.18
   4  -2   0   92.90    7.48
   4  -2   0  100.56    7.83
   4  -2   0  113.79    7.36
  -4   2   0  102.66    7.44
  -4   2   0   97.11    7.44
   4  -2   0  102.26    7.60
  -4  -2   0  115.44    7.35
  -4  -2   0  119.97    7.55
  -4  -2   0  105.79    7.57
   4  -2   0   94.31    7.60
   4  -2   1   47.22    5.81
   4   2   1  134.04    6.78
   4  -2   1  128.33    7.04
  -4  -2  -1  144.09    6.17
  -4  -2  -1  117.89    6.14
  -4  -2  -1  150.77    6.97
   4  -2   1  116.76    6.56
  -4   2  -1   66.22    5.84
   4  -2   1  119.28    6.75
  -4   2  -1  132.51    6.87
  -4  -2  -1  151.04    7.00
   4  -2   1  147.51    6.64
  -4   2  -1  137.15    7.03
  -4  -2  -1  138.63    6.92
   4  -2   1  126.68    6.90
  -4  -2  -1  151.70    6.66
  -4  -2  -1  159.03    6.83
   4  -2   1  119.47    7.02
   4   2   1  142.28    6.39
   4   2   2  337.67   19.43
   4  -2   2  300.67   19.52
  -4  -2  -2  328.61   19.87
   4  -2   2  274.81   19.62
   4  -2   2  344.46   19.60
   4  -2   2  222.36   19.15
  -4  -2  -2  370.57   19.72
  -4  -2  -2  334.20   19.44
  -4   2  -2  296.56   19.92
  -4   2  -2  293.11   19.81
   4  -2   2  282.55   19.89
   4  -2   2  290.47   19.72
  -4  -2  -2  264.48   19.13
  -4  -2  -2  313.27   19.76
   4  -2   2  291.56   19.96
  -4   2  -2  272.45   19.07
  -4  -2  -2  333.19   19.46
   4   2   2  289.99   19.63
   4  -2   2  305.26   20.16
  -4  -2  -2  315.65   19.88
  -4   2  -2  327.34   19.68
   4  -2   3   14.54    1.56
  -4   2  -3   17.32    2.05
  -4  -2  -3   16.25    1.98
   4  -2   3   18.64    1.72
   4  -2   3   14.26    1.79
  -4   2  -3   14.98    1.33
  -4  -2  -3   15.96    1.60
  -4   2  -3   14.56    1.74
  -4  -2  -3   16.64    2.03
  -4  -2  -3   15.92    1.80
  -4  -2  -3   14.74    1.63
  -4  -2  -3   18.38    1.74
   4  -2   3   15.99    1.91
   4  -2   3   16.91    1.86
  -4   2  -3   16.89    1.82
   4  -2   3   17.42    2.18
   4   2   3   18.71    1.62
   4  -2   4   31.84    2.61
  -4   2  -4   37.26    3.33
  -4  -2  -4   31.67    3.07
   4   2   4   32.69    2.69
   4   2   4   26.78    2.58
  -4  -2  -4   29.40    3.13
   4   2   4   31.76    2.78
   4  -2   4   30.39    2.81
   4   2   4   29.63    2.62
  -4  -2  -4   32.46    2.86
  -4   2  -4   32.36    2.89
  -4  -2  -4   30.43    2.66
   4   2   4   26.76    2.71
   4  -2   4   31.86    3.04
  -4   2  -4   32.97    3.16
   4  -2   4   31.12    2.94
  -4  -2  -4   37.54    2.75
   4  -2   4   34.27    3.31
   4  -2   4   36.13    3.35
   4   2   4   21.78    2.70
   4  -2   5   42.21    3.43
  -4   2  -5   44.22    4.15
  -4  -2  -5   39.45    3.89
  -4  -2  -5   50.16    3.62
  -4  -2  -5   42.73    4.06
   4   2   5   40.15    3.43
   4  -2   5   43.32    3.74
  -4   2  -5   40.80    3.74
   4   2   5   40.24    3.59
   4  -2   5   41.00    3.93
  -4   2  -5   49.00    4.18
   4  -2   5   43.50    3.82
   4  -2   5   42.93    4.11
  -4  -2  -5   43.70    4.08
   4  -2   5   42.62    4.03
  -4  -2  -6   42.54    3.42
   4   2   6   33.19    3.10
  -4   2  -6   38.98    3.99
  -4  -2  -6   38.37    4.01
  -4  -2  -6   42.72    4.02
   4   2   6   37.35    3.35
   4  -2   6   38.40    3.58
  -4  -2  -6   36.37    3.90
   4  -2   6   40.47    3.80
   4   2   6   37.98    3.35
  -4   2  -6   43.21    4.06
   4   2   6   40.20    3.40
   4  -2   6   40.39    3.73
   4  -2   6   31.65    3.80
  -4  -2  -7   55.12    4.22
  -4   2  -7   50.45    4.84
  -4  -2  -7   52.63    4.89
  -4  -2  -7   45.80    4.65
   4  -2   7   48.59    4.42
   4  -2   7   47.28    4.29
  -4  -2  -7   52.41    4.09
   4   2   7   44.99    3.99
  -4   2  -7   44.30    4.15
  -4   2  -7   48.84    4.72
  -4   2  -7   51.24    4.73
   4   2   7   41.68    3.95
   4  -2   7   48.26    4.39
   4  -2   7   42.04    4.53
  -4  -2  -7   49.88    4.73
  -4   2  -8    1.88    0.94
  -4   2  -8   -0.50    1.40
  -4   2  -8    2.86    1.21
   4   2   8    2.98    1.56
   4   2   8    1.31    1.19
  -4  -2  -8    1.31    1.66
  -4  -2  -8    2.73    1.69
  -4   2  -8    3.32    1.41
   4  -2   8    2.00    1.30
  -4  -2  -8    2.43    1.39
   4  -2   8    2.23    1.37
   4  -2   8    2.08    1.13
  -4   2  -8    1.81    1.64
   4  -2   8    1.94    1.57
   4   2   8    2.65    1.25
  -4  -2  -8    1.70    1.62
  -4  -2  -8    1.03    1.45
   4   2   9   35.77    3.28
  -4   2  -9   36.76    3.53
  -4  -2  -9   32.20    3.35
  -4   2  -9   35.57    3.88
  -4  -2  -9   37.48    4.17
  -4  -2  -9   40.54    4.38
   4  -2   9   40.17    3.96
  -4  -2  -9   38.18    4.24
   4  -2   9   36.71    3.82
  -4  -2  -9   39.01    3.53
   4  -2   9   37.42    4.01
   4   2   9   33.85    3.81
   4  -2   9   32.83    3.21
  -4   2  -9   34.49    3.78
  -4   2  -9   37.41    4.15
   4   2   9   37.50    3.60
  -4   2 -10   86.17    6.39
   4   2  10   70.64    6.56
  -4  -2 -10   74.66    6.22
  -4  -2 -10   92.34    7.28
   4   2  10   92.05    6.69
  -4  -2 -10   81.27    7.24
  -4   2 -10   88.41    6.95
  -4   2 -10   68.22    5.94
   4  -2  10   79.75    6.64
  -4  -2 -10   84.42    6.35
  -4  -2 -10   71.11    6.45
  -4   2 -10   76.48    6.65
   4  -2  10   80.78    6.14
  -4   2 -10   90.77    7.11
   4  -2  10   80.74    6.77
   4  -2  10   78.38    6.70
   4   2  10   77.29    6.29
  -4  -2 -11   11.98    1.83
  -4   2 -11   16.31    2.38
   4   2  11   14.23    2.33
  -4  -2 -11   14.43    2.21
   4  -2  11   14.50    2.39
   4   2  11   10.83    2.28
  -4  -2 -11   12.30    2.18
   4  -2  11   13.43    2.07
   4   2  11   12.22    2.18
  -4   2 -11   13.46    2.49
   4  -2  11   16.73    2.54
  -4  -2 -11   15.79    2.64
  -4   2 -11    8.21    1.88
   4   2  11   14.78    1.98
  -4   2 -12   16.61    2.39
  -4   2 -12   10.10    2.20
   4   2  12   14.87    2.24
  -4  -2 -12   14.12    2.08
   4  -2  12   13.82    2.20
   4   2  12   14.37    2.32
   4   2  12    9.55    1.65
  -4  -2 -12   13.62    1.93
  -4   2 -12   10.65    1.81
   4   2  12   10.87    1.95
  -4  -2 -12   16.14    2.64
  -4  -2 -13    6.09    1.86
   4   2  13    5.72    1.44
  -4   2 -13    6.28    1.63
  -4  -2 -13    6.15    1.46
   4   2  13    4.74    1.49
  -4  -2 -13    5.25    1.22
  -4  -2 -13    4.46    1.77
  -4   2 -13    8.36    1.64
   4   2  14    0.98    0.95
  -4   2 -14    0.88    1.08
  -4  -2 -14    0.85    1.16
   4   2  14    0.10    1.03
   4  -2  14   -0.10    0.95
   4   2  14    1.08    0.92
  -4   2 -14    2.21    0.95
   4   2  15    0.59    0.62
  -4   2 -15    0.08    0.72
   4   2  15   -0.44    0.71
   4  -2  15    0.27    0.68
   4   2  15    0.50    0.55
  -4   2 -15   -0.23    0.54
   4   2  15    1.00    0.71
  -4  -2 -15    1.54    0.85
  -4   3  16    2.77    0.63
  -4  -3  16    1.37    0.59
   4   3 -16    3.39    0.97
   4  -3 -16    4.33    1.24
  -4   3  16    2.11    0.63
  -4   3  15    5.58    1.10
  -4   3  15    6.80    1.11
  -4  -3  15    6.40    1.15
  -4  -3  15    6.27    0.94
   4   3 -15    5.24    1.20
   4   3 -15    9.10    1.66
   4  -3 -15    6.93    1.79
  -4   3  14   28.28    2.69
  -4  -3  14   25.03    2.47
  -4   3  14   31.72    2.80
   4  -3 -14   27.79    3.40
   4  -3 -14   25.16    2.82
  -4  -3  14   22.67    2.61
   4   3 -14   29.15    2.90
  -4  -3  13   19.32    2.13
   4  -3 -13   17.65    2.49
   4   3 -13   19.95    2.48
  -4  -3  13   15.68    2.23
   4  -3 -13   17.52    2.94
   4   3 -12    5.88    1.63
  -4  -3  12   11.59    1.68
   4  -3 -12    9.41    2.14
   4   3 -12   10.50    2.01
  -4  -3  12    7.12    1.68
   4  -3 -12   10.59    2.56
   4  -3 -12    9.67    2.68
   4   3 -11    7.02    1.37
   4   3 -11   10.10    2.02
  -4  -3  11    9.33    1.65
   4  -3 -11    8.81    2.05
  -4  -3  11    7.67    1.78
   4  -3 -11   11.85    2.49
   4  -3 -11   10.16    2.67
   4   3 -11    9.94    1.94
   4   3 -10    7.63    1.86
  -4  -3  10    8.89    1.63
  -4  -3  10    5.36    1.26
   4   3 -10    6.36    1.38
   4  -3 -10    7.26    1.99
  -4  -3  10    5.48    1.60
   4  -3 -10    4.89    2.15
   4  -3 -10    7.67    1.80
   4  -3 -10    7.53    2.40
   4   3 -10    9.30    1.54
   4   3 -10    8.52    1.85
   4   3  -9   92.30    6.87
   4  -3  -9   85.45    7.32
  -4  -3   9   74.19    6.40
   4   3  -9   83.83    6.49
   4  -3  -9   96.38    7.32
  -4  -3   9   97.13    6.82
   4   3  -9   90.19    6.90
  -4  -3   9   84.23    6.80
   4  -3  -9   85.56    7.21
   4  -3  -9   80.55    6.93
   4   3  -9   83.57    6.59
   4   3  -9  101.02    7.05
   4   3  -8   21.40    2.38
  -4  -3   8   17.50    2.08
   4  -3  -8   17.71    2.69
   4   3  -8   22.78    2.56
  -4  -3   8   22.21    2.53
   4  -3  -8   24.13    3.01
   4  -3  -8   16.70    2.59
   4   3  -8   19.31    2.35
   4  -3  -8   20.39    2.95
   4   3  -8   23.77    2.56
  -4  -3   8   21.58    2.37
   4   3  -7   19.55    2.50
   4  -3  -7   21.29    2.81
  -4  -3   7   19.19    2.10
   4   3  -7   22.07    2.31
   4   3  -7   21.08    2.44
   4  -3  -7   16.15    2.50
   4   3  -7   19.78    2.39
  -4  -3   7   23.14    2.30
  -4  -3   7   16.95    2.20
   4  -3  -7   18.04    2.60
   4  -3  -7   18.61    2.60
   4   3  -7   20.10    2.27
   4   3  -7   19.98    2.34
   4   3  -6   20.04    2.30
  -4  -3   6   20.57    2.17
   4  -3  -6   14.57    2.42
  -4  -3   6   18.17    2.05
   4   3  -6   23.95    2.38
   4   3  -6   21.09    2.29
  -4  -3   6   21.43    2.35
   4  -3  -6   19.48    2.46
   4  -3  -6   18.79    2.52
   4   3  -6   24.44    2.30
   4   3  -6   18.12    2.22
  -4  -3   6   26.10    2.28
   4  -3  -6   18.99    2.61
   4   3  -5    5.80    1.35
   4   3  -5    6.00    1.23
  -4  -3   5    9.51    1.33
  -4  -3   5    6.84    1.18
   4   3  -5    4.73    1.16
   4  -3  -5    4.43    1.45
   4   3  -5    7.40    1.33
  -4  -3   5    6.59    1.21
   4  -3  -5    8.83    1.55
   4  -3  -5    4.95    1.57
   4  -3  -5    6.10    1.72
   4   3  -4   59.36    4.82
  -4  -3   4   72.30    4.91
  -4  -3   4   73.02    5.05
   4  -3  -4   60.49    5.13
   4   3  -4   62.84    4.86
   4   3  -4   64.78    4.79
  -4   3   4   52.17    4.50
   4  -3  -4   61.42    4.91
   4  -3  -4   57.69    5.18
  -4  -3   4   65.74    4.78
   4  -3  -4   60.83    5.15
   4   3  -4   66.54    4.81
   4  -3  -4   52.18    4.93
  -4   3   3   73.02    6.11
  -4  -3   3  107.18    6.60
   4   3  -3   90.30    6.38
   4   3  -3   92.82    6.43
  -4   3   3   75.81    6.22
   4   3  -3   97.28    6.41
   4  -3  -3   90.72    6.81
   4  -3  -3   80.66    6.65
  -4   3   3   72.40    6.29
   4  -3  -3   83.72    6.81
   4  -3  -3   96.02    6.85
   4  -3  -3   74.18    6.68
  -4  -3   3  101.96    6.52
   4   3  -3   95.88    6.37
  -4  -3   3  105.84    6.71
   4   3  -2  157.27   10.13
   4   3  -2  136.80   10.38
  -4  -3   2  180.89   10.42
   4  -3  -2  151.67   10.58
   4   3  -2  157.89   10.12
   4  -3  -2  134.27   10.60
   4  -3  -2  136.94   10.58
  -4  -3   2  165.34   10.34
  -4   3   2  139.45   10.27
   4  -3  -2  148.22   10.62
   4  -3  -2  159.17   10.59
  -4   3   2  128.65   10.06
   4  -3  -2  143.67   10.45
  -4  -3   2  188.45   10.59
  -4   3   2  116.86    9.84
   4  -3  -2  148.13   10.47
   4   3  -1   22.88    2.07
  -4  -3   1   25.85    2.38
   4   3  -1   19.70    2.23
  -4  -3   1   23.41    2.13
  -4  -3   1   27.73    2.38
  -4   3   1   21.50    2.28
  -4   3   1   18.55    2.09
   4  -3  -1   22.42    2.64
   4  -3  -1   21.66    2.66
   4  -3  -1   22.18    2.54
  -4  -3   1   23.42    2.14
   4  -3  -1   20.63    2.44
  -4  -3   1   28.79    2.49
  -4  -3   1   24.06    2.21
  -4  -3   0  113.34    7.59
  -4  -3   0  111.74    7.29
   4  -3   0   94.72    7.89
  -4  -3   0  107.08    7.26
  -4   3   0   87.75    7.49
   4  -3   0  111.71    7.28
   4  -3   0  104.47    7.81
   4   3   0   88.53    7.35
   4  -3   0  110.99    7.74
  -4  -3   0  110.93    7.36
  -4   3   0   90.71    7.37
   4  -3   0   99.78    7.95
   4  -3   0   92.98    7.71
   4  -3   1   23.63    2.83
  -4  -3  -1   27.49    2.60
   4  -3   1   22.05    2.86
   4  -3   1   22.63    2.28
   4  -3   1   24.79    2.69
  -4  -3  -1   21.61    2.48
  -4  -3  -1   28.56    2.39
  -4   3  -1   18.71    2.34
  -4  -3  -1   28.57    2.40
  -4  -3  -1   27.00    2.46
   4  -3   1   25.16    2.73
   4  -3   1   25.25    2.97
  -4  -3  -1   31.37    2.63
   4   3   1   27.75    2.47
   4  -3   1   26.79    2.29
  -4   3  -2   22.36    2.49
  -4  -3  -2   22.61    2.49
   4   3   2   25.75    2.25
   4  -3   2   19.51    2.14
   4  -3   2   21.78    2.53
  -4  -3  -2   20.95    2.42
  -4  -3  -2   24.87    2.25
  -4   3  -2   25.61    2.27
   4  -3   2   22.88    2.58
   4  -3   2   23.12    2.88
  -4  -3  -2   24.30    2.24
  -4  -3  -2   27.69    2.45
   4  -3   2   20.18    2.76
   4  -3   2   20.24    2.83
   4   3   2   20.51    2.09
  -4   3  -3  105.35    7.74
  -4  -3  -3   96.20    7.60
   4   3   3  103.71    7.09
   4  -3   3   93.89    7.63
  -4  -3  -3   97.66    7.71
  -4  -3  -3  103.81    7.24
  -4   3  -3  104.01    7.37
   4  -3   3   88.05    7.63
  -4  -3  -3  105.64    7.29
   4  -3   3   94.11    7.90
  -4  -3  -3  109.10    7.39
   4  -3   3   87.43    7.82
   4  -3   4   28.54    3.40
  -4   3  -4   27.94    3.07
  -4  -3  -4   22.30    2.87
  -4  -3  -4   30.50    3.49
  -4  -3  -4   25.76    3.05
  -4  -3  -4   28.60    2.68
  -4   3  -4   29.62    2.79
  -4  -3  -4   29.29    2.76
   4  -3   4   28.42    3.39
   4   3   4   26.84    2.68
  -4   3  -4   34.24    3.26
   4  -3   4   28.70    2.97
  -4  -3  -4   32.09    2.75
   4  -3   4   25.05    3.16
   4   3   5    1.38    0.93
   4   3   5    0.98    0.97
  -4   3  -5    3.00    1.35
  -4  -3  -5    1.37    1.17
   4  -3   5    2.63    1.49
  -4  -3  -5    2.12    1.78
  -4  -3  -5    1.57    0.86
  -4  -3  -5    1.29    1.23
   4  -3   5    0.82    1.29
  -4  -3  -5    0.72    1.22
  -4   3  -5    1.04    1.07
  -4   3  -5    1.57    1.24
   4  -3   5    0.26    1.13
   4   3   6   70.04    5.73
  -4  -3  -6   78.85    6.38
  -4   3  -6   82.55    6.66
  -4  -3  -6   87.53    5.91
  -4  -3  -6   80.88    6.73
   4   3   6   60.21    5.68
   4  -3   6   72.85    6.00
  -4   3  -6   79.41    6.67
  -4   3  -6   93.79    6.80
   4  -3   6   82.89    6.88
   4  -3   6   85.64    6.48
   4  -3   6   75.26    6.51
  -4  -3  -6   86.62    6.13
  -4  -3  -7   34.16    3.90
   4  -3   7   31.21    3.85
   4   3   7   33.10    3.20
   4   3   7   29.27    3.04
   4  -3   7   30.16    3.16
  -4   3  -7   30.53    3.45
  -4   3  -7   30.64    3.73
  -4   3  -7   36.43    3.74
  -4  -3  -7   33.38    3.56
  -4   3  -7   35.49    4.01
   4  -3   7   38.51    3.70
   4  -3   7   30.71    3.50
  -4   3  -8   31.24    3.60
   4   3   8   21.00    2.52
  -4  -3  -8   27.33    3.17
  -4  -3  -8   25.71    3.43
   4  -3   8   25.27    2.83
  -4  -3  -8   30.73    3.04
   4  -3   8   24.05    2.92
  -4  -3  -8   30.07    3.78
   4   3   8   23.04    2.61
   4  -3   8   23.58    3.31
  -4   3  -8   27.77    3.13
   4  -3   8   26.86    3.15
  -4   3  -8   33.01    3.54
  -4   3  -9   13.56    1.87
  -4   3  -9   15.80    2.39
   4  -3   9   11.29    2.24
  -4   3  -9   16.21    2.73
  -4  -3  -9   14.60    2.41
  -4  -3  -9   17.02    2.79
   4   3   9   10.49    1.76
   4  -3   9   14.35    2.09
  -4  -3  -9   12.89    2.13
   4   3   9   12.19    2.01
   4  -3   9   15.24    2.34
   4   3   9   15.03    2.21
  -4   3 -10    7.49    1.79
  -4  -3 -10   11.88    2.25
  -4  -3 -10    7.12    1.94
  -4   3 -10    9.82    2.07
   4   3  10    7.62    1.65
  -4  -3 -10    8.16    1.92
  -4   3 -10    5.52    1.40
   4  -3  10    7.76    1.72
  -4  -3 -10    7.28    1.84
  -4  -3 -10    7.60    2.02
  -4   3 -10    8.09    1.38
   4  -3  10    9.14    1.94
   4  -3  10    7.73    1.97
   4   3  10    7.06    1.48
  -4   3 -11    3.78    1.42
  -4  -3 -11    4.43    1.69
  -4   3 -11    3.26    1.68
  -4  -3 -11    5.57    1.83
   4   3  11    4.36    1.60
  -4   3 -11    3.36    1.06
   4  -3  11    5.39    1.39
  -4  -3 -11    5.24    1.63
   4   3  11    2.57    1.38
  -4  -3 -11    4.86    1.62
   4   3  11    3.78    1.10
   4  -3  11    5.04    1.39
   4  -3  11    5.76    1.81
  -4  -3 -11    1.26    1.24
  -4   3 -11    7.23    1.97
   4   3  11    3.27    1.16
   4   3  12    1.36    0.85
  -4   3 -12    4.41    1.35
   4   3  12    4.38    1.32
  -4  -3 -12    6.08    1.74
  -4  -3 -12    4.03    1.34
   4  -3  12    2.39    1.16
   4   3  12    3.00    1.17
  -4  -3 -12    2.54    1.33
  -4   3 -12    5.22    1.54
  -4  -3 -12    4.47    1.44
  -4   3 -13    0.84    0.85
   4   3  13    2.01    0.99
  -4  -3 -13    2.13    1.16
   4   3  13    1.10    0.91
   4  -3  13    1.28    0.99
  -4  -3 -13    3.39    1.10
   4  -3  13    2.06    0.93
   4   3  13    2.07    0.82
  -4  -3 -13    1.53    0.98
   4   3  13    1.97    1.01
  -4   3 -13    2.79    1.18
  -4  -3 -13    1.83    1.04
  -4   3 -14   19.73    1.93
   4   3  14   19.24    1.95
  -4  -3 -14   22.78    2.20
   4  -3  14   22.54    2.07
   4  -3  14   22.34    1.94
   4   3  14   14.71    1.69
   4   3  14   21.56    2.03
   4   3  14   25.36    2.05
  -4   3 -14   28.09    2.22
   4  -4 -15    4.89    0.99
  -4   4  15    3.90    0.60
  -4  -4  15    3.83    0.73
  -4   4  14    0.78    0.62
  -4   4  14    1.51    0.59
  -4  -4  14    1.85    0.85
   4  -4 -14    1.33    1.17
   4   4 -14   -0.08    0.90
   4   4 -13    2.23    0.94
  -4   4  13    0.85    0.72
  -4  -4  13    0.46    0.97
   4  -4 -13    1.73    1.53
   4   4 -12   11.37    1.78
   4  -4 -12   11.63    1.83
  -4  -4  12    8.83    1.67
   4  -4 -12   13.93    2.30
   4  -4 -12   10.82    2.13
   4   4 -11    9.62    1.93
  -4  -4  11    8.36    1.36
   4  -4 -11    8.17    1.91
   4   4 -11    7.76    1.45
   4   4 -11   11.62    1.90
  -4  -4  11    8.83    1.79
   4  -4 -11   12.98    2.37
   4  -4 -11   14.85    2.47
   4   4 -10   17.97    2.22
   4   4 -10   20.89    2.64
  -4  -4  10   17.02    2.14
   4   4 -10   19.14    2.17
   4  -4 -10   21.32    2.79
   4   4 -10   22.32    2.66
   4  -4 -10   21.21    3.06
   4  -4 -10   19.16    3.11
   4   4  -9   12.58    1.97
  -4  -4   9   12.09    1.63
  -4  -4   9    8.64    1.61
   4  -4  -9    8.34    2.12
   4   4  -9   11.21    2.09
   4  -4  -9    9.25    2.22
   4  -4  -9   10.05    2.35
   4   4  -9   11.97    1.82
   4   4  -8    4.05    1.89
  -4  -4   8    2.01    0.95
  -4  -4   8    2.02    1.08
   4   4  -8    4.29    1.54
   4   4  -8    1.59    1.45
   4  -4  -8    1.13    1.59
   4   4  -8    2.51    1.38
   4  -4  -8    1.96    1.55
   4  -4  -8    1.11    1.42
   4  -4  -8    5.41    1.96
   4   4  -8    1.84    1.44
   4   4  -7   21.08    2.68
   4   4  -7   24.15    2.79
   4  -4  -7   22.33    2.89
  -4  -4   7   20.63    2.30
   4  -4  -7   20.44    2.96
  -4  -4   7   21.70    2.43
   4   4  -7   20.35    2.58
   4   4  -7   21.51    2.65
   4  -4  -7   20.98    2.76
   4  -4  -7   16.07    2.67
  -4  -4   7   23.54    2.34
   4   4  -6   18.46    2.48
  -4  -4   6   21.37    2.45
   4   4  -6   18.48    2.50
   4  -4  -6   20.58    2.83
   4   4  -6   23.20    2.55
  -4  -4   6   19.03    2.49
   4  -4  -6   17.70    2.50
   4  -4  -6   17.22    2.78
   4  -4  -6   22.04    2.98
  -4  -4   6   24.39    2.38
  -4  -4   6   24.79    2.49
   4  -4  -5   39.58    4.07
   4   4  -5   39.80    3.62
  -4  -4   5   42.51    3.53
  -4  -4   5   40.05    3.57
   4  -4  -5   34.20    3.92
   4   4  -5   41.31    3.66
   4   4  -5   40.70    3.58
  -4  -4   5   38.50    3.65
   4  -4  -5   32.48    3.51
   4  -4  -5   36.43    4.01
   4   4  -5   40.30    3.55
  -4  -4   5   48.75    3.87
   4  -4  -5   30.73    3.47
   4   4  -4   28.41    2.79
  -4  -4   4   30.30    2.73
   4   4  -4   24.12    2.63
   4  -4  -4   25.24    3.15
   4   4  -4   28.98    2.72
  -4  -4   4   29.21    2.87
   4  -4  -4   28.90    3.15
   4  -4  -4   20.61    3.11
   4  -4  -4   20.37    2.72
   4  -4  -4   19.92    2.66
   4   4  -4   25.72    2.56
  -4  -4   4   23.85    2.76
  -4  -4   4   26.94    2.67
   4   4  -3   -0.09    1.01
   4  -4  -3    2.68    1.57
   4  -4  -3    0.79    1.27
  -4  -4   3    1.90    0.95
   4   4  -3    1.21    0.94
  -4  -4   3    0.55    1.03
   4  -4  -3    1.65    1.65
   4  -4  -3    1.62    1.85
   4  -4  -3    1.53    1.25
  -4  -4   3    0.93    1.09
  -4  -4   3    2.55    1.22
   4   4  -2   71.25    5.39
   4  -4  -2   64.37    5.85
   4   4  -2   73.75    5.35
  -4  -4   2   67.75    5.38
  -4  -4   2   77.47    5.64
  -4  -4   2   61.87    5.27
  -4  -4   2   73.94    5.55
  -4  -4   2   67.42    5.39
   4  -4  -2   73.89    5.92
   4  -4  -2   62.81    5.92
  -4  -4   2   77.96    5.74
   4  -4  -2   58.50    5.84
   4   4  -1   22.93    2.38
  -4  -4   1   27.04    2.71
   4  -4  -1   25.55    3.10
  -4  -4   1   24.40    2.51
  -4  -4   1   25.13    2.53
  -4  -4   1   24.56    2.54
   4  -4  -1   28.46    3.13
   4  -4  -1   20.14    2.90
  -4  -4   1   29.99    2.91
   4  -4  -1   21.00    2.97
   4  -4   0   57.06    5.74
  -4  -4   0   59.87    5.23
  -4  -4   0   65.05    5.69
   4  -4   0   63.37    5.05
   4  -4   0   69.60    5.74
  -4  -4   0   66.30    5.15
   4  -4   0   79.83    5.80
  -4  -4   0   66.47    5.07
  -4  -4   0   61.78    5.06
   4  -4   0   57.08    5.70
  -4  -4  -1    3.75    1.50
   4   4   1    3.79    1.15
  -4  -4  -1    2.80    1.25
   4  -4   1    4.56    1.14
   4  -4   1    4.67    1.91
  -4  -4  -1    5.09    1.36
   4  -4   1    2.95    1.70
   4  -4   1    3.81    1.75
  -4  -4  -1    5.88    1.47
   4  -4   1    6.07    2.06
  -4  -4  -1    6.18    1.35
   4  -4   2    4.69    1.97
  -4  -4  -2    5.78    1.49
  -4  -4  -2    2.47    1.63
   4  -4   2    3.08    1.16
  -4  -4  -2    6.02    1.47
   4  -4   2    5.54    1.90
  -4  -4  -2    3.90    1.36
   4   4   2    5.71    1.18
  -4   4  -2    5.89    1.34
  -4  -4  -2    9.21    1.56
   4  -4   3    1.06    1.75
  -4  -4  -3   -0.10    1.20
  -4  -4  -3    0.99    1.17
   4  -4   3    0.57    1.65
   4  -4   3    0.47    1.02
   4   4   3    0.08    0.86
  -4  -4  -3    0.99    1.29
  -4  -4  -3    1.03    1.22
  -4   4  -3    0.28    0.91
  -4  -4  -3    5.00    1.93
  -4   4  -4    2.97    1.21
  -4  -4  -4    5.00    2.23
   4  -4   4    2.41    1.19
  -4  -4  -4    3.78    1.43
   4  -4   4    4.71    1.90
   4   4   4    2.21    1.11
  -4   4  -4    2.46    1.28
  -4  -4  -4    5.63    1.41
  -4  -4  -4    3.46    1.56
  -4   4  -5  102.11    8.24
  -4  -4  -5  111.88    8.93
   4  -4   5  103.97    8.09
  -4  -4  -5   92.80    8.08
  -4   4  -5   92.91    8.28
  -4  -4  -5  107.45    7.91
   4  -4   5  109.21    8.92
  -4   4  -5  117.87    8.51
   4  -4   5   94.92    8.41
  -4  -4  -5  119.39    7.92
   4  -4   6   65.32    5.46
  -4  -4  -6   54.54    5.41
   4   4   6   53.43    4.83
  -4  -4  -6   75.13    6.36
  -4   4  -6   65.00    5.69
  -4   4  -6   63.93    5.76
   4  -4   6   74.83    6.32
  -4  -4  -6   70.88    5.09
   4  -4   6   56.00    5.57
  -4   4  -7   16.23    2.53
  -4   4  -7   16.11    2.58
  -4  -4  -7   10.78    2.71
   4  -4   7   10.41    2.06
  -4  -4  -7   13.25    1.98
   4   4   7   11.16    1.67
  -4  -4  -7   15.23    2.31
  -4   4  -7   10.92    2.41
   4  -4   7   11.87    2.25
  -4   4  -7   15.57    2.44
   4  -4   7   13.81    2.57
  -4  -4  -8    2.50    1.25
  -4   4  -8    6.36    2.07
   4  -4   8    6.20    1.50
   4  -4   8    5.84    1.65
  -4  -4  -8    5.67    1.72
  -4   4  -8    3.65    1.85
   4   4   8    3.54    1.27
   4  -4   8    5.39    1.92
  -4   4  -8    5.86    1.86
  -4   4  -9    7.18    1.51
   4  -4   9   10.77    1.80
  -4   4  -9    5.87    1.22
  -4   4  -9   11.04    2.00
  -4  -4  -9    8.43    1.72
   4  -4   9    7.91    1.28
  -4  -4  -9    7.59    1.78
  -4  -4  -9    7.03    2.09
  -4  -4  -9    9.30    1.96
  -4   4  -9   10.49    2.13
   4   4   9    5.44    1.24
   4  -4   9    8.72    1.93
  -4   4  -9    4.77    1.22
   4   4   9    7.06    1.57
  -4  -4 -10    7.22    1.52
   4  -4  10    7.08    1.55
  -4  -4 -10    4.85    1.60
   4   4  10    2.11    1.15
  -4   4 -10    5.70    1.39
   4  -4  10    4.55    1.02
  -4  -4 -10    5.37    1.56
  -4  -4 -10    3.60    1.68
   4  -4  10    5.59    1.57
  -4   4 -10    5.78    1.19
  -4   4 -10    4.81    1.48
  -4   4 -10    8.21    1.84
  -4  -4 -11    1.28    1.22
  -4   4 -11    2.11    0.77
   4   4  11    1.39    1.04
   4  -4  11    1.69    1.00
  -4  -4 -11    2.28    1.10
  -4   4 -11    1.13    0.88
   4  -4  11    1.33    0.74
  -4  -4 -11    1.89    1.24
   4   4  11    0.33    0.74
  -4  -4 -11    2.90    1.41
   4   4  11    0.30    0.73
  -4   4 -11    1.93    1.22
   4   4  12    3.55    1.04
  -4  -4 -12    4.39    1.09
   4   4  12    4.00    0.98
   4  -4  12    5.44    1.15
  -4   4 -12    5.18    0.87
  -4  -4 -12    5.42    1.21
  -4  -4 -12    4.45    1.25
  -4   4 -12    4.41    1.14
   4   4  13    3.70    0.77
   4   4  13    3.47    0.72
   4   4  13    2.46    0.61
   4  -4  13    4.58    0.86
  -4  -4 -13    2.93    0.81
  -4  -4 -13    1.80    0.77
  -4  -5  13    3.44    0.66
   4   5 -13    2.99    0.85
   4   5 -13    4.12    0.93
   4   5 -12    7.92    1.22
   4   5 -12    6.32    1.11
   4  -5 -12    5.44    1.21
  -4  -5  12    5.44    0.98
   4   5 -11   11.84    1.41
   4   5 -11   13.22    1.75
   4   5 -11   13.63    1.71
  -4  -5  11   11.59    1.67
   4  -5 -11   12.90    1.83
  -4  -5  11   11.63    1.49
   4   5 -10    0.47    0.92
   4   5 -10    0.96    0.91
   4  -5 -10    1.33    1.01
   4  -5 -10   -0.35    1.25
   4   5 -10    1.65    1.04
  -4  -5  10    0.80    1.05
   4  -5 -10    2.07    1.19
  -4  -5  10    0.71    0.93
   4   5  -9   22.24    2.30
   4  -5  -9   15.51    2.31
   4   5  -9   19.85    2.28
  -4  -5   9   22.85    2.52
   4  -5  -9   17.02    2.35
  -4  -5   9   17.21    2.13
   4  -5  -9   23.90    2.74
   4   5  -9   21.13    2.50
   4   5  -9   24.23    2.41
   4  -5  -8   59.08    5.32
   4   5  -8   67.16    5.14
   4  -5  -8   58.00    5.28
   4   5  -8   68.38    5.04
   4   5  -8   62.77    5.05
  -4  -5   8   62.55    5.09
   4  -5  -8   42.68    4.79
  -4  -5   8   59.40    4.90
   4   5  -8   65.70    5.11
   4   5  -8   69.65    5.17
   4   5  -7   16.20    2.13
   4  -5  -7   13.86    2.38
   4   5  -7   14.15    2.18
   4   5  -7   15.48    2.10
   4  -5  -7   11.08    2.20
   4   5  -7   14.04    2.29
   4   5  -7   16.47    1.99
  -4  -5   7   12.29    2.01
   4  -5  -7    8.51    1.71
  -4  -5   7   12.66    1.89
  -4  -5   7   14.79    1.81
   4   5  -6    3.15    1.76
  -4  -5   6    3.91    1.16
   4   5  -6    3.36    1.49
   4   5  -6    1.79    1.27
   4  -5  -6    1.57    1.65
   4   5  -6    2.41    1.16
  -4  -5   6    1.76    1.29
   4  -5  -6    1.16    1.68
  -4  -5   6    2.52    1.34
  -4  -5   5    9.96    1.82
   4   5  -5   16.74    2.20
   4   5  -5   15.56    2.05
   4  -5  -5   14.82    2.43
   4  -5  -5   11.85    2.30
   4   5  -5   15.52    1.89
  -4  -5   5   14.02    2.14
  -4  -5   5   14.35    2.09
   4  -5  -5   10.82    1.88
  -4  -5   5   14.09    2.05
   4   5  -4   22.66    2.39
  -4  -5   4   16.38    2.21
  -4  -5   4   17.08    2.35
   4   5  -4   17.79    2.22
   4  -5  -4   17.43    2.69
   4  -5  -4   18.81    2.68
   4  -5  -4   13.60    2.30
  -4  -5   4   16.77    2.22
   4   5  -3    2.48    1.24
   4  -5  -3    0.84    1.69
   4   5  -3    2.11    1.08
  -4  -5   3    2.28    1.23
  -4  -5   3    1.50    1.30
  -4  -5   3    1.98    1.50
   4  -5  -3    2.17    1.46
   4  -5  -3    1.63    1.66
   4   5  -2   15.04    1.94
   4  -5  -2   13.27    2.47
   4   5  -2   14.00    1.78
  -4  -5   2   17.55    2.38
  -4  -5   2   13.03    2.01
   4  -5  -2   12.97    2.34
  -4  -5   2   13.72    2.04
   4  -5  -2   11.90    2.41
   4  -5  -2   13.74    2.43
   4  -5  -1    3.66    1.77
   4   5  -1    5.56    1.27
  -4  -5   1    3.46    1.40
   4  -5  -1    7.27    2.18
   4  -5  -1    6.05    1.99
  -4  -5   1    8.35    1.93
   4  -5  -1    8.18    2.29
  -4  -5   0   92.58    7.43
   4  -5   0  102.67    8.23
   4  -5   0   91.74    8.39
   4  -5   0  110.76    8.21
   4  -5   0   85.47    8.09
   4   5   0  115.00    7.66
   4   5   1    2.56    1.36
  -4  -5  -1    1.56    1.23
   4  -5   1   -0.20    1.46
   4  -5   1    2.80    1.89
   4  -5   1    0.12    0.89
  -4  -5  -1    0.31    1.51
   4  -5   1    1.10    1.80
  -4  -5  -1    1.26    1.45
  -4  -5  -1    0.83    1.31
  -4  -5  -2   42.61    3.89
  -4  -5  -2   36.16    4.12
   4  -5   2   44.18    3.92
  -4  -5  -2   39.32    3.84
  -4   5  -2   33.19    3.76
   4  -5   2   37.97    4.66
  -4  -5  -2   49.93    4.08
   4   5   2   53.33    3.85
  -4  -5  -3   49.34    5.32
   4  -5   3   70.89    5.32
   4   5   3   76.28    4.96
  -4  -5  -3   63.92    5.07
   4  -5   3   54.55    5.92
  -4  -5  -3   59.48    5.03
  -4   5  -3   53.33    5.06
  -4   5  -3   49.86    5.01
  -4  -5  -3   69.73    5.21
   4  -5   3   51.18    5.51
   4  -5   4   26.10    2.90
  -4   5  -4   22.85    2.76
  -4   5  -4   21.68    2.74
  -4  -5  -4   25.68    2.91
   4  -5   4   21.22    3.14
  -4  -5  -4   28.59    2.76
  -4   5  -5   20.23    2.76
   4  -5   5   21.33    2.94
   4  -5   5   27.86    2.82
   4   5   5   19.71    2.35
  -4   5  -5   21.42    2.59
   4  -5   5   21.46    3.30
  -4   5  -5   21.18    2.61
  -4  -5  -5   23.58    2.44
  -4   5  -6    3.09    1.27
   4  -5   6    5.16    1.48
   4   5   6    2.93    1.02
  -4   5  -6    5.64    1.58
  -4   5  -6    5.79    1.34
   4  -5   6    5.24    1.99
  -4  -5  -6    4.97    1.12
   4  -5   6    4.93    1.68
  -4   5  -7    1.14    1.08
   4  -5   7    0.59    1.06
  -4  -5  -7    0.30    1.60
   4  -5   7   -0.17    1.44
  -4   5  -7    1.25    1.16
   4   5   7    0.26    1.02
   4  -5   7   -0.13    1.00
  -4   5  -8    0.50    1.02
  -4   5  -8    0.38    1.13
   4  -5   8    1.28    1.05
  -4  -5  -8    1.10    1.20
  -4  -5  -8   -0.94    1.45
   4  -5   8    0.80    0.87
  -4  -5  -8    0.62    1.24
   4  -5   8   -0.30    1.10
  -4   5  -8    1.23    0.99
   4   5   8    2.01    1.11
   4   5   8    1.18    0.92
  -4   5  -9    7.67    1.43
  -4  -5  -9    5.80    1.35
   4  -5   9    7.26    1.29
  -4   5  -9    6.55    1.43
  -4   5  -9    6.85    1.09
  -4   5  -9    7.21    1.38
  -4  -5  -9    7.91    1.42
   4   5   9    3.94    1.11
  -4  -5  -9    6.13    1.64
  -4   5  -9    5.01    1.17
   4  -5   9    7.31    1.40
  -4   5  -9    6.74    1.28
  -4   5 -10    0.71    0.65
   4   5  10   -0.12    0.77
   4  -5  10    0.37    0.72
  -4   5 -10    1.09    0.86
  -4  -5 -10    0.60    0.92
  -4   5 -10    0.68    0.67
  -4  -5 -10    0.39    0.90
   4   5  10    0.04    0.55
   4   5  11    0.78    0.57
   4   5  11   -0.22    0.55
   4  -5  11    1.37    0.65
  -4   5 -11    1.85    0.60
  -4  -5 -11    1.06    0.78
  -4   5 -11    1.40    0.58
   4   6 -10    0.79    0.67
  -4  -6  10    0.47    0.57
   4   6  -9   11.56    1.26
   4   6  -9   12.24    1.30
  -4  -6   9    7.73    1.02
   4   6  -9   10.27    1.16
  -4  -6   9   11.35    1.27
   4   6  -8    2.39    0.98
   4   6  -8    1.24    0.90
  -4  -6   8    1.82    0.69
  -4  -6   8    1.36    0.94
   4   6  -8    1.77    0.95
  -4  -6   8    0.95    0.71
   4   6  -7    2.25    1.14
   4   6  -7    3.58    1.09
  -4  -6   7    1.70    0.99
  -4  -6   7    1.46    0.82
  -4  -6   7    1.08    0.81
   4   6  -7    0.82    1.03
   4   6  -6    2.97    1.06
  -4  -6   6    4.63    1.36
   4   6  -6    3.50    1.30
  -4  -6   6    3.50    1.03
  -4  -6   6    0.86    0.98
   4   6  -6    4.25    1.52
  -4  -6   6    4.10    0.97
   4  -6  -6    3.31    1.17
   4   6  -5    5.26    1.20
   4  -6  -5    1.95    1.17
  -4  -6   5    2.67    1.10
   4   6  -5    4.78    1.49
  -4  -6   5    4.97    1.16
   4  -6  -5    2.08    0.87
   4   6  -4    6.95    1.63
   4   6  -4    5.09    1.21
  -4  -6   4    4.34    1.29
   4  -6  -4    3.73    1.36
  -4  -6   4    5.21    1.35
   4  -6  -4    4.52    1.22
  -4  -6   3    3.22    1.24
   4   6  -3    3.50    1.03
   4  -6  -3    2.81    1.26
   4   6  -3    2.82    1.52
   4   6  -3    3.98    1.30
   4   6  -3    4.27    1.47
  -4  -6   3    0.11    1.31
   4  -6  -3    2.39    1.24
   4   6  -2   -0.75    1.31
   4   6  -2   -0.21    1.04
   4   6  -2    0.32    1.28
  -4  -6   2    0.80    1.20
   4  -6  -2   -0.29    1.26
   4  -6  -2    0.11    1.09
  -4  -6   2   -0.44    1.16
   4   6  -1    2.89    1.26
   4   6  -1    5.01    1.20
   4   6  -1    4.93    1.61
  -4  -6   1    4.53    1.45
   4  -6  -1    4.79    1.70
   4  -6   0    5.60    1.81
   4   6   0   10.49    1.80
   4   6   0    7.93    1.53
  -4  -6   0    8.06    1.65
  -4  -6   0    6.91    1.56
  -4  -6  -1   19.48    2.38
   4   6   1   24.39    2.43
  -4  -6  -1   19.27    2.34
   4  -6   1   17.25    2.66
   4   6   1   23.05    2.27
  -4   6  -2    3.46    1.07
   4   6   2    6.25    1.26
  -4  -6  -2    6.91    1.56
  -4  -6  -2    4.89    1.37
   4  -6   2    5.68    1.14
   4  -6   2    3.99    1.67
  -4   6  -3    0.58    0.75
  -4  -6  -3    2.68    1.09
  -4  -6  -3    2.49    1.29
  -4  -6  -3    1.35    1.04
   4  -6   3    1.40    1.28
   4  -6   3    1.82    0.91
   4  -6   3    3.13    1.65
   4   6   4   10.92    1.59
  -4   6  -4    9.36    1.41
  -4   6  -4   11.61    1.72
  -4  -6  -4    6.23    1.48
  -4  -6  -4   13.29    1.55
   4  -6   4   10.81    1.88
  -4   6  -5    4.58    1.21
  -4   6  -5    4.20    0.99
  -4  -6  -5    2.00    1.11
   4  -6   5    6.53    1.69
   4  -6   5    3.16    1.17
  -4   6  -6    1.88    0.98
  -4   6  -6    0.51    0.84
  -4   6  -6    0.70    0.86
  -4  -6  -6    0.18    0.93
  -4   6  -6    0.07    0.64
   4   6   6    1.28    0.86
   4  -6   6    0.53    0.83
  -4   6  -7    1.64    0.66
  -4   6  -7    2.29    0.85
  -4   6  -7    1.38    0.69
   4   6   7    0.04    0.58
  -4   6  -7    0.85    0.77
  -4  -6  -7    2.46    0.92
  -4  -6  -7    0.80    0.94
   4   6   7    1.61    0.84
   4  -6   7    1.28    0.66
  -4   6  -7    1.43    0.80
  -4   6  -8    0.27    0.45
  -4  -6  -8    0.15    0.67
  -4  -6  -8    0.71    0.67
   4   6   8    0.27    0.54
  -4   6  -8    0.25    0.53
   4   7  -5    0.56    0.58
  -4  -7   5    1.00    0.56
   4   7  -4    0.82    0.64
   4   7  -4   -0.10    0.65
  -4  -7   4    0.31    0.53
   4   7  -4    1.01    0.72
  -4  -7   4    0.85    0.61
  -4  -7   4    1.16    0.51
   4   7  -3    0.60    0.68
   4   7  -3    2.23    0.78
  -4  -7   3    1.72    0.70
  -4  -7   3    0.75    0.63
  -4  -7   3    1.79    0.65
   4   7  -2    5.84    0.92
   4   7  -2    6.35    1.02
  -4  -7   2    4.85    0.91
  -4  -7   2    3.71    0.86
  -4  -7   2    5.61    0.93
   4  -7  -2    3.36    0.80
   4   7  -1    0.04    0.51
   4   7  -1    0.66    0.89
   4   7  -1    0.45    0.68
  -4  -7   1    0.25    0.70
   4  -7  -1    1.12    0.72
   4   7   0    1.77    0.91
   4   7   0    0.99    0.60
  -4  -7   0    1.34    0.77
  -4  -7   0    1.62    0.72
   4  -7   0    0.84    0.81
  -4   7  -1    1.90    0.66
   4   7   1    2.82    0.85
   4  -7   1    2.81    0.85
  -4  -7  -1    4.51    0.84
  -4   7  -2    0.14    0.48
  -4  -7  -2    1.20    0.67
  -4   7  -3    0.36    0.46
   4  -7   3    1.37    0.62
   4   7   3    0.18    0.58
  -4   7  -3    0.41    0.47
  -4  -7  -4    4.29    0.75
  -5   0  18    4.75    0.72
  -5   0  17    7.04    1.08
   5   0 -17    6.45    1.32
   5   0 -17    5.17    0.96
  -5   0  16   30.20    2.79
  -5   0  16   24.86    2.30
   5   0 -16   26.30    2.67
   5   0 -15   16.95    2.38
  -5   0  15   11.86    2.02
  -5   0  15   16.63    2.19
  -5   0  15   10.07    1.72
  -5   0  15   12.05    1.63
   5   0 -15   12.73    2.07
  -5   0  14   51.92    4.79
   5   0 -14   57.04    5.09
  -5   0  14   61.92    5.00
  -5   0  14   49.32    4.38
  -5   0  14   49.64    4.59
   5   0 -14   54.69    4.69
   5   0 -14   58.92    5.06
   5   0 -13  263.91   18.97
  -5   0  13  280.80   18.96
   5   0 -13  292.19   19.05
  -5   0  13  260.69   18.53
  -5   0  13  274.10   18.54
   5   0 -13  265.02   18.81
  -5   0  13  262.17   18.80
   5   0 -12   23.49    3.19
  -5   0  12   26.53    3.19
  -5   0  12   22.96    2.86
  -5   0  12   26.88    2.89
   5   0 -12   24.48    3.17
  -5   0  12   25.75    3.08
   5   0 -12   34.64    3.63
   5   0 -11   52.94    4.69
   5   0 -11   36.72    4.37
   5   0 -11   48.05    4.64
  -5   0  11   44.60    4.33
  -5   0  11   50.11    4.47
  -5   0  11   50.09    4.16
  -5   0  11   47.83    4.20
   5   0 -11   47.01    4.62
   5   0 -10   20.42    2.64
   5   0 -10   20.75    2.81
  -5   0  10   21.18    2.58
  -5   0  10   21.46    2.37
  -5   0  10   20.48    2.30
   5   0 -10   19.24    2.80
  -5   0  10   21.80    2.54
   5   0 -10   21.50    2.78
   5   0  -9   24.48    2.77
   5   0  -9   16.44    2.46
  -5   0   9   22.74    2.48
  -5   0   9   19.61    2.23
  -5   0   9   22.65    2.29
   5   0  -9   22.50    2.75
  -5   0   9   22.27    2.41
   5   0  -9   22.96    2.69
   5   0  -8    1.12    1.10
  -5   0   8    0.89    0.74
  -5   0   8    0.59    0.85
  -5   0   8    1.93    0.81
  -5   0   8    1.33    0.87
   5   0  -8    1.28    1.22
   5   0  -7  166.15   12.36
  -5   0   7  183.50   12.33
  -5   0   7  177.88   12.17
  -5   0   7  184.25   12.16
   5   0  -7  185.92   12.57
  -5   0   7  170.44   12.23
   5   0  -6  221.97   16.89
  -5   0   6  245.74   16.77
  -5   0   6  263.56   16.87
   5   0  -6  244.92   16.76
  -5   0   6  272.39   16.74
   5   0  -6  245.87   16.58
  -5   0   6  252.76   16.81
   5   0  -6  253.78   16.95
  -5   0   5   40.19    3.10
   5   0  -5   34.86    2.89
   5   0  -5   32.49    3.35
  -5   0   5   42.85    3.04
  -5   0   5   40.65    3.15
   5   0  -5   38.33    2.88
   5   0  -5   40.80    3.26
  -5   0   5   37.74    2.98
   5   0  -5   42.47    3.40
  -5   0   5   40.93    3.13
  -5   0   5   39.71    3.09
   5   0  -5   35.10    3.48
   5   0  -5   36.99    3.16
   5   0  -4  108.30    7.88
  -5   0   4  116.59    8.01
   5   0  -4  101.93    8.25
  -5   0   4  130.20    8.11
   5   0  -4  107.38    7.73
  -5   0   4  136.57    8.09
   5   0  -4  113.75    8.21
  -5   0   4  120.34    8.02
   5   0  -4  127.01    8.17
   5   0  -4  108.43    8.43
  -5   0   3    4.14    0.74
   5   0  -3    3.01    0.85
   5   0  -3    3.46    0.73
  -5   0   3    4.38    0.73
  -5   0   3    4.90    0.77
  -5   0   3    3.95    0.75
   5   0  -3    4.00    0.48
   5   0  -3    4.67    1.06
   5   0  -2   54.43    2.64
  -5   0   2   58.05    2.36
  -5   0   2   56.02    2.40
  -5   0   2   58.02    2.44
   5   0  -1  272.16   18.04
  -5   0   1  266.66   17.87
   5   0  -1  264.72   17.97
  -5   0   1  278.83   17.94
   5   0   0  172.34    5.10
   5   0   0  156.02    4.93
  -5   0   0  173.14    4.99
  -5   0   0  165.43    4.81
   5   0   1    5.20    0.66
   5   0   1    9.73    1.15
  -5   0  -1    7.20    1.11
  -5   0  -1    8.56    1.11
   5   0   1    7.67    1.24
   5   0   1    8.04    1.20
  -5   0  -1    8.68    1.11
  -5   0  -1    6.15    0.98
  -5   0  -1    7.79    1.18
   5   0   1    7.37    1.24
  -5   0  -1    9.63    1.20
  -5   0  -1    8.15    1.15
   5   0   1    9.29    1.24
   5   0   1    9.32    1.06
   5   0   1    6.39    1.23
   5   0   2    8.23    1.37
   5   0   2    8.70    0.89
   5   0   2    9.71    1.39
   5   0   2    7.68    1.32
  -5   0  -2    8.03    1.31
  -5   0  -2    9.30    1.31
   5   0   2    9.13    1.10
  -5   0  -2    8.97    1.24
   5   0   2    8.63    1.45
  -5   0  -2    9.98    1.22
   5   0   2    9.32    1.31
  -5   0  -2    9.59    1.33
  -5   0  -2    9.91    1.27
   5   0   2    9.42    1.36
   5   0   3   23.71    2.51
  -5   0  -3   23.17    2.41
   5   0   3   24.33    2.09
  -5   0  -3   31.89    2.56
   5   0   3   24.55    2.59
  -5   0  -3   25.93    2.52
  -5   0  -3   26.78    2.63
  -5   0  -3   26.50    2.69
   5   0   3   30.85    2.36
  -5   0  -3   24.55    2.57
  -5   0  -3   28.19    2.54
  -5   0  -3   26.03    2.44
  -5   0  -3   27.55    2.58
   5   0   3   29.67    2.42
   5   0   3   28.07    2.65
  -5   0  -3   28.13    2.65
   5   0   3   28.90    2.57
   5   0   4    0.50    0.83
  -5   0  -4    0.64    0.81
  -5   0  -4    2.00    1.08
   5   0   4    1.89    0.61
  -5   0  -4    1.82    0.86
   5   0   4    1.99    0.82
   5   0   4    0.93    0.52
   5   0   4    1.62    1.08
   5   0   4    1.01    0.94
   5   0   4   -0.12    0.67
  -5   0  -4    1.64    0.81
  -5   0  -4    0.93    0.86
   5   0   4    1.59    1.03
   5   0   4    1.08    1.00
  -5   0  -4    1.71    0.77
  -5   0  -4    0.86    0.67
   5   0   5   13.10    1.88
  -5   0  -5   14.62    2.10
   5   0   5   14.73    1.82
   5   0   5   14.31    1.89
  -5   0  -5   14.23    2.08
  -5   0  -5   13.15    1.78
   5   0   5   16.12    2.21
  -5   0  -5   12.69    1.74
  -5   0  -5   13.62    1.95
   5   0   6  125.33    8.88
  -5   0  -6  105.91    8.64
   5   0   6  123.92    8.53
  -5   0  -6  107.94    8.78
   5   0   6  101.35    8.43
   5   0   6  123.68    8.52
  -5   0  -6  120.23    9.02
   5   0   7   15.69    2.16
  -5   0  -7   22.77    2.96
   5   0   7   23.97    2.53
  -5   0  -7   15.93    2.18
  -5   0  -7   18.90    2.30
  -5   0  -7   17.96    2.65
   5   0   7   21.98    2.74
   5   0   7   17.89    2.76
   5   0   7   20.96    2.53
   5   0   8   81.52    5.76
   5   0   8   66.82    5.60
  -5   0  -8   62.91    5.95
   5   0   8   70.30    5.95
   5   0   8   67.39    6.16
  -5   0  -8   56.99    5.36
   5   0   9   63.49    5.04
   5   0   9   76.54    5.70
   5   0   9   63.41    5.32
  -5   0  -9   58.75    5.64
   5   0   9   55.40    5.19
   5   0   9   72.62    5.93
  -5   0  -9   51.05    4.95
  -5   0  -9   63.56    6.01
   5   0   9   53.46    5.39
   5   0  10   31.51    2.93
   5   0  10   34.84    3.40
   5   0  10   27.11    3.24
  -5   0 -10   28.56    3.58
   5   0  10   28.66    3.69
  -5   0 -10   20.57    2.65
  -5   0 -10   27.72    3.86
   5   0  11    4.38    1.30
   5   0  11    3.31    1.65
  -5   0 -11    1.14    1.44
   5   0  11    3.13    2.06
  -5   0 -11    1.24    1.96
   5   0  11    1.49    2.04
   5   0  12   14.24    1.90
  -5   0 -12   16.42    2.40
   5   0  12   14.21    2.30
   5   0  12   15.54    2.61
   5   0  12   16.21    2.29
  -5   0 -12   14.06    2.69
   5   0  13    1.03    0.79
  -5   0 -13    2.50    1.35
   5   0  13    0.94    1.13
   5   0  13    2.71    1.62
   5   0  13    2.46    1.21
  -5   0 -13    1.74    1.44
  -5   0 -14    0.92    1.00
   5   0  14    1.33    0.88
  -5   0 -14    1.23    1.14
  -5   0 -15   12.66    1.46
  -5   0 -15    9.86    1.39
   5   0  15   13.82    1.55
  -5   0 -15   14.08    1.63
  -5   1  17   11.07    1.27
  -5   1  17    8.62    1.05
  -5  -1  17   13.96    1.45
   5  -1 -17    8.17    1.39
  -5  -1  17   10.88    1.13
   5  -1 -17    4.50    1.33
   5   1 -17   12.81    1.43
  -5   1  16   38.51    3.28
  -5  -1  16   55.35    3.88
   5  -1 -16   50.22    4.07
  -5   1  16   38.89    3.48
  -5   1  16   46.97    3.69
  -5   1  16   46.02    3.52
   5   1 -16   46.78    3.83
   5  -1 -16   28.25    3.74
   5   1 -15    0.92    1.14
  -5  -1  15    2.31    1.21
  -5   1  15    3.08    1.24
  -5   1  15    2.90    1.20
  -5  -1  15    1.95    0.73
  -5   1  15    2.28    1.04
  -5   1  15    1.08    1.08
   5  -1 -15    2.92    1.60
   5   1 -15    2.69    1.13
   5   1 -15    2.86    1.61
  -5   1  15    1.19    0.98
   5  -1 -15    3.89    1.33
   5  -1 -14   38.43    4.04
   5   1 -14   39.64    3.58
  -5  -1  14   32.20    3.47
  -5   1  14   33.44    3.45
  -5   1  14   35.37    3.40
  -5  -1  14   28.42    2.88
  -5   1  14   31.08    3.33
   5   1 -14   32.73    3.42
   5  -1 -14   36.01    3.61
   5   1 -14   35.61    3.68
  -5   1  14   33.88    3.37
   5  -1 -13    9.08    2.46
   5   1 -13   12.54    2.11
  -5  -1  13   10.65    2.09
  -5   1  13    7.51    1.89
  -5  -1  13    8.32    1.73
  -5   1  13    9.00    1.89
  -5  -1  13    9.45    1.50
  -5   1  13    9.90    1.82
   5   1 -13   10.93    2.42
  -5  -1  13    7.62    1.45
   5  -1 -13   11.70    2.27
   5  -1 -13    6.86    1.74
   5   1 -13   14.51    2.27
  -5   1  13   13.23    2.07
   5   1 -12    4.33    2.17
   5  -1 -12    4.60    2.17
   5   1 -12    1.43    1.29
  -5  -1  12    1.53    0.80
  -5  -1  12    3.37    1.58
  -5   1  12    1.89    1.47
  -5  -1  12    0.44    1.19
  -5   1  12    2.72    1.45
  -5  -1  12    1.90    0.96
  -5   1  12    2.88    1.50
  -5  -1  12    1.07    0.98
   5  -1 -12    1.79    1.53
  -5   1  12    1.94    1.33
   5  -1 -12    1.53    1.78
   5   1 -12    1.36    1.65
  -5  -1  11   16.10    1.84
   5  -1 -11   18.02    2.83
   5   1 -11   17.29    2.35
   5   1 -11   13.66    2.43
   5   1 -11   16.71    2.76
  -5   1  11   16.38    2.18
  -5  -1  11   15.03    1.94
  -5   1  11   16.83    2.26
  -5  -1  11   13.25    1.91
   5  -1 -11   15.56    2.50
   5   1 -11   18.94    2.76
  -5   1  11   17.57    2.26
   5  -1 -11   16.48    2.66
   5  -1 -10    1.20    1.53
   5   1 -10    2.16    1.28
   5   1 -10    2.43    1.43
  -5   1  10    1.33    1.11
  -5  -1  10    1.23    0.99
  -5  -1  10    2.05    1.09
  -5   1  10    2.22    1.16
  -5  -1  10    1.79    0.90
   5  -1 -10    2.91    1.55
   5  -1 -10    1.25    1.68
  -5  -1  10    2.24    1.27
  -5   1  10    1.68    1.16
  -5  -1  10    0.44    0.74
   5   1 -10    2.74    1.84
  -5  -1   9    5.01    1.04
   5  -1  -9    4.10    1.60
   5   1  -9    3.24    1.23
   5   1  -9    4.30    1.37
   5   1  -9    3.70    1.12
  -5  -1   9    5.13    1.15
  -5  -1   9    5.31    1.21
  -5   1   9    4.27    1.21
   5   1  -9    2.96    1.23
  -5  -1   9    3.98    1.03
   5  -1  -9    3.65    1.59
  -5  -1   9    6.06    1.33
  -5   1   9    5.08    1.20
   5  -1  -9    4.28    1.64
   5  -1  -8   52.94    4.64
   5   1  -8   51.47    4.42
  -5  -1   8   55.03    4.44
  -5   1   8   51.76    4.38
  -5  -1   8   52.60    4.26
  -5  -1   8   58.89    4.33
  -5  -1   8   58.40    4.32
  -5   1   8   56.49    4.32
  -5  -1   8   47.51    4.15
   5  -1  -8   48.29    4.61
  -5   1   8   48.35    4.25
  -5  -1   8   54.67    4.23
   5  -1  -8   54.95    4.64
   5   1  -8   58.67    4.37
  -5  -1   7   27.52    2.43
   5   1  -7   25.07    2.48
   5  -1  -7   25.64    2.75
   5   1  -7   28.60    2.61
  -5  -1   7   26.39    2.28
  -5  -1   7   28.35    2.59
  -5   1   7   24.00    2.42
  -5  -1   7   28.48    2.46
   5   1  -7   20.60    2.32
  -5  -1   7   30.01    2.50
  -5  -1   7   26.01    2.42
  -5   1   7   25.55    2.37
  -5  -1   7   25.34    2.34
   5  -1  -7   37.76    3.25
   5  -1  -7   20.94    2.61
  -5   1   7   24.89    2.39
   5  -1  -7   28.33    2.86
   5  -1  -7   25.74    2.75
   5   1  -7   31.11    2.59
  -5  -1   6  364.23   21.98
   5   1  -6  358.11   22.08
  -5  -1   6  325.58   21.79
  -5   1   6  342.63   21.88
  -5   1   6  336.64   21.94
   5   1  -6  265.74   21.82
  -5  -1   6  332.77   21.88
   5   1  -6  302.83   21.89
  -5  -1   6  357.82   21.98
   5   1  -6  358.10   22.03
  -5   1   6  359.78   21.88
   5   1  -6  343.07   22.06
  -5  -1   6  330.83   21.87
   5  -1  -6  264.23   22.16
  -5   1   6  332.99   21.88
   5  -1  -6  342.51   22.30
   5   1  -6  305.07   21.93
  -5  -1   5  549.81   31.75
  -5  -1   5  513.45   31.66
   5   1  -5  426.59   32.10
  -5  -1   5  512.77   31.80
  -5   1   5  499.25   31.62
   5   1  -5  447.59   31.60
  -5   1   5  476.43   31.52
   5   1  -5  452.32   31.66
   5   1  -5  534.30   31.79
  -5  -1   5  510.35   31.69
   5   1  -5  488.54   31.73
  -5  -1   5  520.39   31.64
  -5   1   5  486.69   31.61
   5  -1  -5  387.71   31.84
   5  -1  -5  477.37   31.97
   5  -1  -5  478.04   31.85
   5   1  -5  471.07   31.65
   5  -1  -5  398.60   32.09
   5   1  -5  467.35   32.06
  -5  -1   5  474.16   31.52
   5   1  -5  544.69   31.86
   5   1  -5  450.39   31.67
   5  -1  -4   34.82    3.15
   5   1  -4   38.06    3.02
  -5  -1   4   35.40    2.82
  -5  -1   4   34.72    2.97
  -5  -1   4   41.06    3.10
   5   1  -4   28.45    2.87
   5   1  -4   33.75    3.31
  -5  -1   4   37.52    2.90
   5   1  -4   41.07    3.10
   5   1  -4   35.05    3.00
  -5   1   4   34.50    2.87
  -5  -1   4   38.30    2.98
  -5  -1   4   36.26    2.96
   5  -1  -4   37.89    3.24
   5  -1  -4   36.09    3.22
   5  -1  -4   38.39    3.46
  -5  -1   4   42.52    3.00
   5   1  -4   45.92    3.22
   5   1  -4   35.67    3.02
   5   1  -4   38.46    3.29
   5   1  -3  638.91   39.07
  -5   1   3  593.20   38.99
   5   1  -3  561.69   39.27
   5  -1  -3  560.46   39.08
   5  -1  -3  629.31   39.23
  -5   1   3  472.28   38.63
  -5   1   3  594.76   38.94
   5   1  -3  662.35   39.14
   5  -1  -3  467.49   38.76
   5  -1  -3  680.77   39.30
  -5  -1   3  663.75   39.10
  -5  -1   3  656.55   39.05
  -5  -1   3  649.58   38.92
  -5  -1   3  709.26   39.17
   5   1  -3  641.42   39.36
  -5  -1   3  671.83   39.07
   5  -1  -3  632.91   39.52
  -5  -1   3  586.00   38.88
   5  -1  -3  590.38   39.14
  -5   1   3  616.71   38.97
   5   1  -3  706.17   39.24
  -5   1   2  128.34    9.20
   5   1  -2  136.39    9.28
  -5  -1   2  126.41    9.25
   5   1  -2  133.98    9.44
   5  -1  -2  115.39    9.16
   5   1  -2  149.78    9.37
  -5  -1   2  127.88    9.33
  -5  -1   2  159.91    9.38
  -5   1   2  131.06    9.18
   5  -1  -2  127.79    9.10
   5   1  -2  123.84    9.18
  -5  -1   2  147.01    9.11
   5  -1  -2  152.36    9.69
  -5  -1   2  148.83    9.30
  -5   1   2  127.86    8.99
   5  -1  -2  126.08    9.37
  -5  -1   2  146.48    9.32
   5  -1  -2  127.40    9.31
   5   1  -2  154.63    9.43
   5   1  -2  128.23    9.21
   5   1  -1  217.12   14.14
   5  -1  -1  184.15   13.89
  -5  -1   1  244.32   14.19
   5   1  -1  214.64   14.06
   5  -1  -1  198.44   14.16
   5  -1  -1  214.90   14.03
   5   1  -1  182.10   13.91
  -5   1   1  226.60   13.91
   5   1  -1  221.47   14.11
  -5  -1   1  213.16   14.11
  -5  -1   1  233.50   14.14
  -5  -1   1  219.56   14.20
   5  -1  -1  198.23   14.19
  -5   1   1  198.91   14.00
   5   1  -1  194.37   13.95
   5   1   0   55.79    4.25
   5   1   0   57.19    4.09
  -5  -1   0   59.09    4.22
   5  -1   0   53.34    4.19
  -5   1   0   60.19    4.06
   5   1   0   46.06    3.95
  -5  -1   0   57.70    4.21
  -5  -1   0   55.89    4.22
  -5   1   0   46.40    4.04
  -5  -1   0   57.85    3.95
  -5   1   0   57.75    4.08
   5   1   0   50.52    4.15
   5  -1   0   49.24    4.28
   5   1   1   74.26    5.69
   5   1   1   85.32    5.68
  -5   1  -1   79.64    5.67
   5  -1   1   81.54    5.78
  -5  -1  -1   83.94    5.87
  -5   1  -1   87.63    5.86
  -5   1  -1   78.02    5.66
  -5  -1  -1   77.78    5.85
   5  -1   1   77.03    5.98
   5  -1   1   71.62    5.92
  -5  -1  -1   80.56    5.82
  -5  -1  -1   81.42    5.63
  -5   1  -1   79.92    5.83
  -5   1  -1   76.80    5.85
  -5  -1  -1   82.01    5.56
   5  -1   1   74.71    5.69
   5  -1   1   66.22    5.61
  -5  -1  -1   76.64    5.80
   5   1   1   82.75    5.85
   5   1   2   72.94    4.82
  -5   1  -2   70.80    4.87
   5  -1   2   69.30    4.84
   5   1   2   61.76    4.54
  -5  -1  -2   70.55    5.04
  -5  -1  -2   64.34    4.75
  -5   1  -2   69.03    5.07
   5   1   2   59.05    4.52
  -5  -1  -2   64.99    5.06
   5   1   2   58.90    4.86
   5   1   2   60.64    4.77
   5  -1   2   68.86    4.78
  -5   1  -2   71.10    4.97
  -5   1  -2   58.22    4.93
  -5  -1  -2   61.99    4.64
   5   1   2   66.69    4.83
   5  -1   2   61.40    5.09
   5   1   2   72.74    5.03
   5  -1   2   62.15    4.81
  -5   1  -2   63.26    4.78
   5  -1   2   55.98    4.76
   5   1   2   60.82    4.86
  -5  -1  -2   59.60    4.94
  -5   1  -2   65.77    4.96
   5  -1   2   58.75    4.85
   5   1   3  113.43    8.23
  -5   1  -3  133.89    8.42
   5  -1   3  128.25    8.31
  -5  -1  -3  123.01    8.54
  -5  -1  -3  120.25    8.51
   5  -1   3  110.37    8.16
   5   1   3  129.11    8.49
   5   1   3   99.84    7.97
  -5  -1  -3  102.73    8.17
  -5   1  -3  115.61    8.41
   5  -1   3  127.47    8.25
   5   1   3  126.63    8.03
  -5   1  -3  116.89    8.57
  -5   1  -3  120.39    8.63
  -5  -1  -3  116.07    8.18
  -5   1  -3  115.90    8.45
   5  -1   3  117.20    8.70
   5  -1   3   92.74    8.21
  -5  -1  -3  115.49    8.03
   5  -1   3  106.63    8.32
   5   1   3  131.36    8.27
   5   1   3  114.03    8.51
   5  -1   3  121.61    8.68
   5   1   3  127.90    8.42
  -5   1  -3  120.66    8.52
   5  -1   3  116.58    8.38
  -5  -1  -4   46.37    3.86
  -5  -1  -4   43.78    3.81
   5  -1   4   46.80    3.55
   5   1   4   36.79    3.25
  -5   1  -4   42.13    3.67
   5   1   4   43.79    3.62
  -5   1  -4   43.30    3.89
  -5   1  -4   44.61    3.78
   5  -1   4   35.45    3.53
   5   1   4   41.68    3.20
  -5  -1  -4   39.82    3.29
   5   1   4   44.14    3.73
  -5  -1  -4   41.67    3.60
  -5   1  -4   41.61    3.65
  -5   1  -4   44.25    3.85
   5   1   4   47.71    3.61
   5   1   4   40.70    3.44
   5  -1   4   39.59    3.87
   5   1   4   41.20    3.54
  -5   1  -4   41.09    3.77
   5  -1   4   42.82    3.69
   5   1   4   43.04    3.60
  -5   1  -5   21.81    2.60
   5  -1   5   19.98    2.48
   5  -1   5   23.31    2.22
  -5  -1  -5   24.04    2.57
  -5  -1  -5   20.87    2.43
   5  -1   5   19.90    2.18
  -5   1  -5   19.48    2.32
   5   1   5   25.55    2.37
   5   1   5   22.70    2.35
   5  -1   5   20.55    2.33
  -5  -1  -5   17.32    1.83
   5  -1   5   19.94    2.31
  -5  -1  -5   18.10    2.01
   5  -1   5   23.11    2.80
   5   1   5   22.75    2.45
   5  -1   5   20.74    2.52
  -5   1  -5   19.44    2.30
   5   1   5   18.87    2.16
   5  -1   6   31.33    2.90
  -5   1  -6   26.09    2.65
  -5  -1  -6   32.17    3.31
   5   1   6   32.94    3.01
   5  -1   6   27.99    3.34
  -5   1  -6   24.09    2.93
   5   1   6   32.67    3.07
   5  -1   6   32.51    3.21
  -5  -1  -6   26.59    2.52
  -5  -1  -6   30.34    2.80
  -5   1  -6   28.62    3.26
   5  -1   6   33.93    3.49
  -5   1  -6   32.06    3.18
   5  -1   6   27.58    3.19
   5   1   6   41.78    3.26
   5   1   7  174.30   12.42
   5  -1   7  183.57   12.13
  -5   1  -7  169.37   12.24
  -5  -1  -7  156.96   12.44
  -5  -1  -7  148.08   12.58
   5   1   7  174.02   12.16
  -5  -1  -7  150.38   11.65
   5  -1   7  171.38   12.41
   5  -1   7  164.56   12.42
  -5  -1  -7  171.87   11.95
   5  -1   7  175.65   12.73
  -5   1  -7  179.02   12.70
  -5   1  -7  179.20   12.47
   5   1   7  193.48   12.16
  -5   1  -7  145.94   12.16
   5  -1   7  169.56   12.66
   5   1   7  210.06   12.37
   5  -1   8   11.41    1.81
  -5   1  -8    8.82    1.76
  -5  -1  -8   10.81    2.09
   5  -1   8    8.12    1.80
   5   1   8   11.38    2.09
  -5   1  -8   11.18    2.06
  -5  -1  -8    7.10    2.22
  -5  -1  -8    8.58    1.47
   5  -1   8   11.00    2.20
   5   1   8   12.64    2.10
   5   1   8    8.57    1.86
  -5  -1  -8    9.99    1.92
   5  -1   8   15.45    2.65
  -5   1  -8   11.47    2.12
  -5  -1  -8   14.77    2.74
   5  -1   8    8.47    1.97
   5  -1   9   28.99    2.63
   5  -1   9   28.20    3.00
  -5   1  -9   24.40    2.97
   5   1   9   35.61    3.46
  -5   1  -9   29.38    3.23
  -5  -1  -9   25.03    2.64
  -5  -1  -9   32.18    3.91
   5  -1   9   27.58    3.41
   5   1   9   18.89    2.92
   5  -1   9   33.63    3.89
   5  -1   9   29.60    2.96
  -5   1  -9   29.48    3.29
  -5  -1  -9   27.78    3.74
  -5   1  -9   31.05    3.76
  -5  -1  -9   24.83    3.14
   5   1   9   24.33    3.52
   5   1   9   31.48    3.29
   5  -1   9   22.74    2.97
   5  -1  10   18.67    2.44
   5   1  10   18.40    2.95
  -5   1 -10   15.11    2.21
   5   1  10   17.66    2.71
  -5  -1 -10   13.29    2.82
  -5  -1 -10   13.36    1.93
   5  -1  10   14.30    2.63
   5   1  10   16.53    2.40
  -5   1 -10   15.18    2.39
   5  -1  10   17.05    2.17
  -5  -1 -10   15.83    3.09
  -5   1 -10   15.18    2.91
   5  -1  10   15.50    1.83
   5   1  11   18.48    2.32
   5  -1  11   14.85    2.23
  -5  -1 -11   14.59    2.24
   5   1  11   21.16    2.81
  -5  -1 -11   18.32    3.03
  -5  -1 -11   14.23    1.90
   5  -1  11   14.72    2.58
   5   1  11   17.00    2.87
   5  -1  11   15.54    2.05
  -5   1 -11   13.54    2.18
  -5  -1 -11   18.76    3.06
  -5   1 -11   13.86    2.54
  -5  -1 -12    7.90    1.53
  -5   1 -12    7.00    2.00
   5   1  12    7.68    1.85
   5  -1  12    9.70    1.97
   5   1  12    3.95    1.74
   5  -1  12    6.24    1.27
   5   1  12    5.83    1.42
  -5   1 -12    4.38    1.27
   5  -1  12    9.39    1.93
  -5   1 -12    7.28    1.91
   5   1  13    8.54    1.40
  -5  -1 -13    7.28    1.37
  -5   1 -13    6.60    1.69
   5   1  13    7.12    1.65
   5   1  13    7.32    1.65
   5  -1  13    7.90    1.68
   5   1  13    6.21    1.72
  -5   1 -13    7.00    1.58
   5  -1  13    5.73    1.16
  -5   1 -13    6.31    1.19
   5  -1  13    8.70    1.70
   5   1  14    1.66    0.75
  -5  -1 -14    2.42    0.85
  -5   1 -14    1.38    1.07
   5   1  14    0.27    0.97
  -5  -1 -14    1.72    1.20
  -5   1 -14    1.91    0.91
   5  -1  14    3.07    1.11
   5   1  14    2.62    1.09
  -5   1 -14    3.26    1.05
   5   1  14    2.89    1.07
  -5   1 -15    7.95    1.18
  -5  -1 -15    6.52    1.15
   5  -1  15    5.21    1.02
   5   1  15    6.91    1.07
   5   1  15    6.80    0.97
   5   1  15    8.28    1.14
  -5  -2  17    3.96    0.66
  -5   2  17    2.72    0.59
   5  -2 -17    1.50    0.96
  -5   2  17    3.35    0.60
   5   2 -17    3.73    0.83
  -5   2  16   17.90    1.72
  -5   2  16   17.73    1.79
   5  -2 -16   18.72    2.09
  -5   2  16   19.16    1.82
  -5   2  16   16.57    1.76
   5  -2 -16   13.67    2.15
  -5  -2  16   17.72    1.87
   5  -2 -15    8.42    1.96
  -5  -2  15    7.47    1.38
  -5   2  15    7.51    1.24
  -5   2  15    6.46    1.21
  -5   2  15    5.58    1.20
   5  -2 -15    8.18    1.75
  -5  -2  15    5.43    1.06
   5   2 -15    6.04    1.39
  -5  -2  15    5.10    0.93
   5   2 -15    6.79    1.72
  -5  -2  14   60.23    4.74
  -5   2  14   58.84    4.61
  -5   2  14   55.52    4.64
   5  -2 -14   64.46    5.26
  -5   2  14   53.48    4.52
  -5  -2  14   49.41    4.27
  -5  -2  14   46.33    4.36
   5   2 -14   63.24    4.91
   5  -2 -14   58.15    5.32
  -5   2  14   52.46    4.39
   5   2 -14   54.16    4.97
   5   2 -13    7.10    2.11
   5  -2 -13    6.41    2.33
  -5  -2  13    7.92    1.64
  -5   2  13    5.55    1.46
  -5   2  13    7.30    1.53
  -5   2  13    6.18    1.56
   5  -2 -13    6.75    2.10
  -5  -2  13    6.16    1.40
   5   2 -13    4.84    1.81
  -5   2  13    7.31    1.37
  -5  -2  12   11.67    1.95
  -5   2  12   11.95    1.88
  -5  -2  12    8.43    1.38
   5  -2 -12    9.89    2.25
  -5   2  12   11.10    1.96
   5  -2 -12   14.10    2.63
  -5  -2  12   10.80    1.78
   5  -2 -12    9.58    1.92
   5   2 -12   10.33    2.36
  -5   2  12    9.13    1.64
   5   2 -11   21.53    2.41
  -5  -2  11   22.44    2.63
  -5   2  11   22.02    2.47
  -5  -2  11   18.02    2.09
   5  -2 -11   19.82    3.07
   5   2 -11   20.57    2.74
  -5  -2  11   17.31    2.29
   5  -2 -11   19.10    2.77
  -5   2  11   18.30    2.25
   5  -2 -11   18.92    2.86
  -5  -2  10   21.28    2.48
  -5   2  10   16.08    2.22
  -5  -2  10   15.71    1.98
   5  -2 -10   22.22    2.95
  -5  -2  10   15.32    2.11
   5  -2 -10   20.27    3.09
   5  -2 -10   19.42    2.73
  -5   2  10   16.86    2.08
   5  -2 -10   16.09    2.60
   5   2  -9    3.29    1.31
   5   2  -9    3.50    1.57
  -5  -2   9    5.28    1.39
  -5   2   9    4.25    1.19
   5   2  -9    4.81    1.34
  -5  -2   9    5.11    1.10
   5  -2  -9    5.34    1.91
  -5  -2   9    5.86    1.35
   5  -2  -9    3.25    1.95
   5  -2  -9    5.17    1.82
   5  -2  -9    6.38    1.82
  -5  -2   8   36.46    3.27
  -5  -2   8   50.35    3.84
  -5   2   8   39.06    3.41
   5   2  -8   36.19    3.50
   5  -2  -8   48.22    4.30
  -5  -2   8   39.10    3.43
   5   2  -8   40.66    3.70
  -5  -2   8   41.91    3.59
   5  -2  -8   46.70    4.17
   5  -2  -8   40.49    4.03
   5  -2  -8   38.67    4.04
   5  -2  -8   35.94    3.86
   5   2  -8   39.50    3.60
  -5  -2   7  109.93    8.26
  -5  -2   7  136.26    8.70
   5   2  -7  114.42    8.46
  -5  -2   7  112.63    8.37
   5   2  -7  124.33    8.63
  -5  -2   7  123.95    8.40
  -5  -2   7  116.47    8.45
   5  -2  -7  121.48    8.98
   5  -2  -7  137.11    9.05
   5  -2  -7  107.56    8.79
   5   2  -7  106.13    8.48
   5  -2  -7  114.91    8.73
   5   2  -7  112.79    8.45
  -5  -2   6   78.98    6.12
   5   2  -6   83.61    6.28
  -5  -2   6   95.95    6.45
   5   2  -6   83.30    6.26
  -5  -2   6   76.76    6.13
   5   2  -6   81.81    6.32
  -5  -2   6   86.62    6.14
  -5  -2   6   89.00    6.27
   5  -2  -6   99.57    6.76
   5  -2  -6   78.98    6.57
   5  -2  -6   79.36    6.62
   5  -2  -6   79.23    6.52
   5   2  -6   81.62    6.29
  -5  -2   5  153.38   11.35
   5   2  -5  154.93   11.40
  -5   2   5  135.38   11.13
  -5  -2   5  186.84   11.61
   5   2  -5  178.36   11.52
   5   2  -5  165.91   11.47
   5   2  -5  173.48   11.48
  -5  -2   5  172.70   11.36
  -5  -2   5  181.22   11.49
   5  -2  -5  187.33   11.83
   5  -2  -5  156.12   11.75
  -5  -2   5  182.53   11.39
   5  -2  -5  173.04   11.88
  -5  -2   5  163.50   11.23
   5  -2  -5  147.61   11.58
   5   2  -4  197.02   14.08
  -5  -2   4  235.81   14.37
   5   2  -4  222.29   14.24
   5  -2  -4  205.76   14.48
   5   2  -4  239.07   14.53
  -5  -2   4  184.47   14.51
   5   2  -4  217.77   14.18
  -5  -2   4  234.74   14.19
  -5  -2   4  224.83   14.24
   5  -2  -4  178.40   14.41
  -5   2   4  172.19   13.98
   5  -2  -4  205.50   14.52
  -5  -2   4  210.98   13.95
  -5  -2   4  256.21   14.32
   5  -2  -4  183.22   14.61
  -5   2   4  199.41   14.10
   5  -2  -4  185.09   14.41
   5   2  -4  217.69   14.26
  -5   2   3   67.76    5.12
   5  -2  -3   65.89    5.61
   5   2  -3   68.01    5.13
   5   2  -3   60.70    5.45
  -5  -2   3   78.61    5.36
   5   2  -3   79.35    5.52
   5  -2  -3   67.85    5.51
  -5  -2   3   69.04    5.54
  -5  -2   3   76.90    5.23
   5   2  -3   77.34    5.18
  -5  -2   3   81.18    5.32
  -5  -2   3   69.39    4.95
   5   2  -3   67.43    5.26
  -5   2   3   58.03    5.06
  -5  -2   3   79.47    5.33
   5  -2  -3   74.84    5.62
   5   2  -3   66.11    5.21
   5  -2  -3   67.43    5.41
   5  -2  -3   63.65    5.56
   5   2  -2   52.88    3.92
   5   2  -2   46.51    4.22
  -5  -2   2   49.70    3.95
  -5  -2   2   58.24    4.20
   5   2  -2   60.50    4.35
  -5  -2   2   51.02    3.75
   5  -2  -2   48.49    4.28
   5   2  -2   58.90    4.15
   5   2  -2   57.20    4.14
  -5  -2   2   55.87    4.10
  -5   2   2   45.63    3.91
  -5  -2   2   62.49    4.19
  -5  -2   2   66.48    4.28
   5  -2  -2   46.86    4.29
  -5   2   2   43.27    3.96
   5  -2  -2   55.17    4.37
   5   2  -2   49.47    4.03
   5  -2  -2   54.46    4.45
   5  -2  -2   49.06    4.30
   5  -2  -2   50.51    4.57
   5   2  -1   95.98    7.48
  -5  -2   1  107.61    7.27
   5   2  -1  117.99    7.65
  -5  -2   1  120.35    7.56
  -5   2   1  103.45    7.04
   5  -2  -1  101.77    7.56
   5   2  -1   93.37    7.16
   5  -2  -1   97.14    7.54
   5   2  -1  109.30    7.33
  -5  -2   1  112.60    7.46
  -5  -2   1   99.31    7.10
   5  -2  -1   97.97    7.59
  -5   2   1   87.85    7.30
   5  -2  -1  106.16    7.70
  -5  -2   1  119.04    7.53
   5  -2  -1   97.26    7.63
  -5  -2   1   96.35    7.52
  -5   2   1   92.93    7.20
   5  -2  -1  106.35    7.59
   5   2  -1  122.10    7.61
   5   2  -1  105.84    7.32
   5   2   0   57.00    4.70
  -5   2   0   67.70    4.46
   5   2   0   54.29    4.36
  -5  -2   0   67.73    4.80
   5   2   0   62.16    4.52
  -5   2   0   55.12    4.64
  -5  -2   0   60.09    4.36
   5  -2   0   56.45    4.84
   5  -2   0   54.76    4.70
  -5  -2   0   60.13    4.72
  -5  -2   0   58.19    4.36
  -5   2   0   51.65    4.62
   5  -2   0   54.83    4.78
  -5  -2   0   64.84    4.55
   5  -2   0   61.62    4.80
  -5   2   0   64.51    4.50
   5  -2   0   54.06    4.91
   5  -2   0   64.49    4.60
   5   2   0   70.02    4.76
   5   2   0   61.15    4.51
  -5   2  -1   61.55    4.18
  -5  -2  -1   61.06    4.31
   5   2   1   49.94    3.95
  -5  -2  -1   57.83    4.43
   5  -2   1   50.63    4.20
  -5   2  -1   46.34    4.27
   5  -2   1   52.00    4.31
   5   2   1   52.95    4.04
  -5  -2  -1   50.80    4.34
  -5  -2  -1   52.91    3.95
  -5   2  -1   47.08    4.30
  -5  -2  -1   51.26    3.97
   5  -2   1   48.24    4.34
  -5  -2  -1   59.15    4.18
   5  -2   1   55.28    4.16
  -5  -2  -1   52.37    4.36
   5  -2   1   51.80    4.56
  -5   2  -1   53.26    4.04
   5  -2   1   56.10    4.38
   5   2   1   53.80    4.03
   5  -2   1   49.60    4.55
  -5   2  -1   59.25    4.32
   5   2   1   58.73    4.30
   5   2   2  222.84   14.31
   5   2   2  210.99   14.04
  -5  -2  -2  219.27   14.55
   5  -2   2  196.14   14.20
   5  -2   2  181.97   14.22
   5   2   2  200.28   13.96
  -5  -2  -2  213.19   14.56
  -5  -2  -2  209.13   13.97
  -5   2  -2  233.84   14.40
   5  -2   2  180.09   14.27
  -5  -2  -2  217.23   14.04
   5  -2   2  203.77   14.67
   5  -2   2  190.71   14.36
  -5  -2  -2  250.54   14.33
   5  -2   2  200.42   14.68
   5   2   2  218.87   14.28
  -5   2  -2  222.05   14.41
  -5   2  -2  234.87   14.32
   5   2   2  187.90   13.92
   5   2   3   57.82    4.06
  -5   2  -3   53.72    4.64
  -5  -2  -3   52.70    4.46
  -5  -2  -3   60.92    4.23
   5   2   3   49.05    4.09
   5  -2   3   50.54    4.21
   5   2   3   48.94    3.98
  -5  -2  -3   56.12    4.63
   5  -2   3   46.24    4.56
  -5  -2  -3   47.28    3.88
  -5   2  -3   54.53    4.35
   5   2   3   53.53    4.31
   5  -2   3   46.72    4.33
  -5  -2  -3   48.36    3.99
   5  -2   3   53.45    4.24
   5   2   3   49.15    4.12
  -5   2  -3   56.71    4.41
   5   2   4   18.59    2.08
   5  -2   4   16.64    2.55
  -5   2  -4   19.87    2.62
  -5   2  -4   17.92    2.23
  -5  -2  -4   18.38    2.50
  -5  -2  -4   20.42    2.07
   5   2   4   20.52    2.29
   5  -2   4   19.08    2.29
   5  -2   4   20.03    2.26
  -5   2  -4   18.55    2.50
   5   2   4   19.27    2.02
   5  -2   4   20.21    2.65
   5   2   5    2.45    1.06
  -5   2  -5    3.67    1.57
  -5  -2  -5    3.46    1.12
  -5   2  -5    2.53    1.22
   5   2   5    2.90    1.21
   5  -2   5    2.75    1.12
  -5  -2  -5    5.04    1.69
  -5   2  -5    3.00    1.22
   5   2   5    3.44    1.32
   5  -2   5    1.59    1.17
  -5   2  -5    3.05    1.36
   5  -2   5    1.66    1.42
   5   2   5    2.19    1.26
   5  -2   5    4.43    1.35
   5  -2   5    2.58    1.45
   5   2   6   32.82    3.24
  -5   2  -6   39.89    4.21
  -5  -2  -6   45.16    4.34
  -5  -2  -6   33.63    4.02
   5   2   6   34.73    3.50
   5  -2   6   36.08    3.58
  -5  -2  -6   40.29    3.54
   5   2   6   40.91    3.63
   5  -2   6   41.03    4.02
  -5   2  -6   40.15    4.11
  -5   2  -6   38.43    3.88
   5  -2   6   45.66    3.87
   5  -2   6   32.99    3.95
  -5  -2  -6   38.14    3.99
   5  -2   6   38.57    3.97
   5   2   6   35.86    3.52
   5   2   6   42.50    3.76
  -5   2  -7    2.53    1.23
   5   2   7    3.38    1.72
   5   2   7    2.47    1.42
  -5  -2  -7    2.88    1.81
   5   2   7    3.83    1.51
  -5  -2  -7    2.90    1.80
   5  -2   7    1.63    1.18
  -5  -2  -7    1.71    1.13
   5  -2   7    0.56    1.60
   5  -2   7    3.52    1.62
   5   2   7    3.14    1.38
  -5   2  -7    2.67    1.42
  -5   2  -7    3.98    1.78
  -5  -2  -7    3.33    1.48
  -5  -2  -7    2.63    1.56
  -5   2  -7    5.77    2.11
   5  -2   7    3.10    1.43
  -5   2  -8   27.99    2.94
  -5   2  -8   30.55    3.46
  -5  -2  -8   26.67    3.58
   5   2   8   24.72    2.89
   5  -2   8   28.03    3.19
  -5  -2  -8   27.37    2.82
  -5  -2  -8   26.83    3.67
  -5  -2  -8   28.89    3.08
   5   2   8   25.75    2.93
   5   2   8   26.70    2.99
  -5   2  -8   31.79    3.60
  -5   2  -8   28.72    3.58
   5  -2   8   29.96    3.30
   5  -2   8   32.36    3.72
   5  -2   8   26.51    3.15
  -5  -2  -8   25.34    3.53
   5   2   8   30.29    3.32
  -5   2  -9   69.74    5.62
  -5   2  -9   73.82    6.16
   5  -2   9   72.44    6.44
   5   2   9   76.74    6.10
  -5  -2  -9   64.69    6.27
  -5  -2  -9   69.56    6.42
  -5  -2  -9   64.72    6.44
   5  -2   9   65.20    5.86
  -5  -2  -9   73.20    5.60
   5   2   9   60.39    6.04
  -5  -2  -9   76.79    5.85
  -5   2  -9   64.85    6.26
   5  -2   9   70.98    6.06
  -5   2  -9   69.11    6.21
   5   2   9   74.31    5.92
   5   2  10   63.64    6.25
  -5  -2 -10   71.77    6.77
   5  -2  10   76.04    6.22
  -5  -2 -10   74.31    5.83
  -5   2 -10   82.26    6.64
  -5  -2 -10   61.42    5.97
  -5  -2 -10   78.07    6.72
  -5   2 -10   78.38    6.40
   5  -2  10   87.58    6.52
  -5   2 -10   70.90    6.30
   5  -2  10   73.81    6.43
   5   2  10   78.03    6.13
   5   2  11    0.33    1.30
   5  -2  11    0.45    1.28
  -5  -2 -11    0.39    1.70
  -5  -2 -11    1.05    1.16
   5  -2  11   -0.14    1.15
   5   2  11    1.90    1.47
  -5  -2 -11   -0.35    1.08
   5   2  11    0.79    1.38
  -5   2 -11    0.95    1.36
   5  -2  11    0.76    1.05
  -5  -2 -11    0.90    1.52
  -5   2 -11    1.32    1.23
   5   2  12    8.66    1.64
  -5   2 -12    6.91    1.86
   5   2  12    9.56    1.92
  -5   2 -12    6.28    1.55
   5   2  12    8.69    1.76
  -5  -2 -12    8.61    1.93
  -5  -2 -12    5.73    1.36
   5  -2  12    6.13    1.51
   5   2  12    7.94    1.81
  -5  -2 -12    5.29    1.20
   5   2  12    6.48    1.51
   5  -2  12    9.89    1.86
  -5   2 -12    5.96    1.41
  -5   2 -13   12.13    1.84
   5   2  13   11.02    1.71
  -5  -2 -13   10.88    1.89
   5   2  13   10.38    1.51
   5   2  13    6.09    1.52
   5  -2  13    9.50    1.57
   5   2  13    8.29    1.63
  -5   2 -13    8.95    1.51
   5  -2  13   10.44    1.74
  -5  -2 -13   12.04    1.90
   5   2  14    2.82    0.78
  -5   2 -14    2.96    1.00
   5   2  14    3.33    0.99
  -5  -2 -14    2.97    1.15
   5  -2  14    3.06    0.90
   5   2  14    2.08    0.89
   5   2  14    4.20    1.07
  -5   2 -14    2.49    0.75
   5  -2  14    3.10    1.02
  -5  -2 -14    3.62    1.11
  -5   2 -15    1.09    0.54
   5   2  15    2.35    0.58
   5  -2  15    1.27    0.55
   5   2  15    2.06    0.55
  -5  -2 -15    1.96    0.61
  -5   3  16    9.04    0.98
   5  -3 -16    9.26    1.42
   5   3 -16   12.03    1.37
  -5  -3  15    4.38    0.82
  -5   3  15    3.81    0.89
   5  -3 -15    5.49    1.19
  -5   3  15    3.69    0.81
  -5  -3  15    3.90    0.85
   5   3 -15    4.75    1.11
   5  -3 -15    3.39    1.47
   5   3 -15    6.59    1.39
  -5  -3  14    4.63    1.02
  -5   3  14    3.73    1.08
   5  -3 -14    5.75    1.50
  -5   3  14    4.59    1.05
  -5  -3  14    5.72    1.22
   5  -3 -14    6.16    1.90
   5   3 -14    6.85    1.58
  -5  -3  13   12.43    1.68
  -5   3  13   10.52    1.66
   5  -3 -13   16.45    2.35
  -5   3  13   11.45    1.70
  -5  -3  13    8.22    1.69
   5   3 -13   16.88    2.37
   5  -3 -13   13.29    2.47
   5   3 -12   16.76    2.14
  -5  -3  12   18.29    2.13
   5  -3 -12   14.19    2.52
  -5   3  12   16.39    2.11
  -5  -3  12   14.56    2.13
   5  -3 -12   17.00    3.21
  -5  -3  11   27.80    3.01
   5  -3 -11   31.03    3.70
  -5  -3  11   29.19    3.09
   5  -3 -11   27.78    3.20
   5  -3 -11   27.41    3.71
   5  -3 -11   32.55    3.95
   5   3 -10   46.87    4.46
  -5  -3  10   49.74    4.29
   5   3 -10   43.08    3.94
   5  -3 -10   50.17    4.87
   5   3 -10   46.88    4.50
  -5  -3  10   44.60    4.23
   5  -3 -10   49.21    4.89
   5  -3 -10   45.81    4.58
   5   3 -10   46.60    4.11
   5  -3 -10   56.33    5.19
   5   3  -9   16.53    2.32
  -5  -3   9   19.50    2.32
   5   3  -9   16.89    2.21
   5  -3  -9   22.58    2.99
   5   3  -9   20.38    2.58
  -5  -3   9   15.94    2.27
   5  -3  -9   20.82    3.02
   5  -3  -9   16.13    2.66
   5  -3  -9   18.76    3.27
   5   3  -8    7.75    1.79
  -5  -3   8    7.75    1.51
   5  -3  -8    3.45    1.91
   5   3  -8    5.55    1.61
   5   3  -8    6.16    1.59
  -5  -3   8    5.83    1.48
   5  -3  -8    5.15    1.88
   5   3  -8    4.53    1.61
   5  -3  -8    6.48    1.97
   5  -3  -8    5.03    2.31
   5   3  -7   41.51    3.90
  -5  -3   7   46.95    3.93
   5   3  -7   41.72    3.86
   5  -3  -7   37.64    4.20
   5   3  -7   46.59    4.03
  -5  -3   7   44.91    3.98
   5  -3  -7   41.15    4.16
   5  -3  -7   44.50    4.41
   5  -3  -7   43.66    4.43
   5   3  -7   43.98    3.98
   5   3  -6   43.01    3.86
  -5  -3   6   48.11    3.90
  -5  -3   6   42.81    3.59
   5  -3  -6   45.38    4.28
   5   3  -6   47.95    3.97
   5   3  -6   40.87    3.80
   5   3  -6   42.13    3.86
  -5  -3   6   44.58    3.87
   5  -3  -6   37.67    3.95
   5  -3  -6   37.90    4.25
   5  -3  -6   37.48    4.29
  -5  -3   6   48.16    3.75
   5   3  -6   47.86    4.01
   5   3  -5   34.27    3.32
  -5  -3   5   39.43    3.41
   5  -3  -5   35.83    3.81
   5   3  -5   40.09    3.47
   5   3  -5   35.09    3.29
  -5  -3   5   40.42    3.22
   5   3  -5   38.75    3.36
  -5  -3   5   37.21    3.39
   5  -3  -5   35.86    3.49
   5  -3  -5   34.79    3.79
   5  -3  -5   37.81    3.91
  -5  -3   5   42.11    3.43
   5  -3  -5   31.92    3.41
   5   3  -5   36.67    3.45
  -5  -3   4  125.07    8.33
  -5  -3   4  136.00    8.42
   5   3  -4  102.60    8.06
  -5  -3   4  121.71    8.09
   5   3  -4  107.76    8.07
  -5  -3   4  115.73    8.24
   5  -3  -4  114.14    8.24
   5  -3  -4  107.40    8.59
   5  -3  -4  104.56    8.54
   5   3  -4  113.87    8.10
   5  -3  -4   88.78    8.30
   5   3  -3   60.76    4.71
  -5  -3   3   69.98    5.02
   5   3  -3   59.95    4.91
   5   3  -3   58.17    4.66
  -5  -3   3   64.84    4.81
   5   3  -3   64.26    4.69
  -5  -3   3   64.34    4.92
   5  -3  -3   54.90    5.21
  -5  -3   3   59.83    4.73
   5  -3  -3   53.68    5.04
  -5  -3   3   54.29    4.54
  -5  -3   3   72.41    5.07
   5  -3  -3   54.07    5.18
   5  -3  -3   57.66    5.21
   5   3  -3   72.04    5.03
   5  -3  -2   13.36    1.95
   5   3  -2   11.68    1.66
   5   3  -2   12.32    1.48
   5  -3  -2   10.38    1.92
  -5  -3   2   12.28    1.57
  -5  -3   2   10.37    1.60
   5  -3  -2   10.20    1.77
   5   3  -2   13.16    1.73
   5  -3  -2   11.50    1.94
  -5  -3   2    9.58    1.40
  -5  -3   2   12.20    1.55
  -5  -3   2   12.30    1.44
  -5  -3   2   13.99    1.82
   5  -3  -2    6.93    1.79
   5  -3  -1   24.08    2.98
   5  -3  -1   29.27    3.18
  -5  -3   1   29.65    2.94
   5  -3  -1   31.33    3.23
   5   3  -1   32.80    2.89
  -5  -3   1   29.51    2.85
  -5  -3   1   28.20    2.60
   5  -3  -1   25.95    3.15
  -5  -3   1   31.62    2.79
   5  -3  -1   27.82    3.27
  -5  -3   1   39.23    3.15
   5  -3  -1   27.17    3.30
  -5  -3   1   30.88    2.64
   5   3  -1   31.66    2.83
  -5  -3   0   91.94    6.71
   5  -3   0   80.13    6.73
   5   3   0   87.20    6.40
  -5  -3   0   83.94    6.60
  -5  -3   0   88.01    6.27
   5  -3   0   75.84    6.76
  -5  -3   0   81.49    6.36
   5  -3   0   85.33    6.83
   5  -3   0   85.56    7.13
   5  -3   0   74.25    7.01
   5  -3   0   79.14    6.87
   5   3   0  105.95    6.72
  -5  -3   0   91.66    6.30
   5   3   0   89.07    6.38
   5  -3   1   24.77    3.18
  -5  -3  -1   26.48    2.88
  -5   3  -1   27.60    2.68
   5  -3   1   31.88    3.17
   5   3   1   31.17    2.68
  -5  -3  -1   24.39    2.87
  -5  -3  -1   29.40    2.62
   5   3   1   30.64    2.65
  -5  -3  -1   29.41    2.61
   5  -3   1   24.91    3.07
   5  -3   1   27.76    3.37
  -5  -3  -1   32.17    2.89
   5  -3   1   26.12    3.26
   5   3   1   30.35    2.79
   5  -3   2   17.54    2.63
  -5   3  -2   15.82    2.28
  -5  -3  -2   14.24    2.17
   5   3   2   18.81    1.98
   5  -3   2   17.97    2.38
  -5  -3  -2   19.12    1.97
  -5   3  -2   18.72    2.13
  -5  -3  -2   17.96    2.33
   5  -3   2   17.65    2.58
  -5  -3  -2   18.51    2.04
  -5  -3  -2   24.76    2.35
  -5   3  -2   18.33    2.06
   5   3   2   18.80    2.08
   5   3   2   19.74    1.93
  -5   3  -3   62.65    5.45
  -5  -3  -3   65.08    4.93
  -5  -3  -3   62.41    5.38
   5  -3   3   63.86    5.37
   5  -3   3   58.18    4.91
  -5  -3  -3   59.94    5.40
  -5  -3  -3   63.21    4.86
  -5   3  -3   70.83    5.22
   5   3   3   60.52    4.88
   5  -3   3   65.30    5.90
   5  -3   3   61.12    5.70
   5  -3   3   55.78    5.57
  -5  -3  -3   72.58    5.17
  -5   3  -3   59.30    5.03
   5  -3   4    4.52    2.06
   5   3   4    4.60    1.40
  -5   3  -4    1.82    1.35
  -5  -3  -4    5.34    1.70
  -5  -3  -4    5.64    2.02
  -5  -3  -4    2.81    1.46
  -5   3  -4    3.82    1.26
  -5  -3  -4    4.64    1.39
  -5   3  -4    3.88    1.49
   5   3   4    4.29    1.37
   5  -3   4    2.26    1.18
  -5  -3  -4    4.41    1.15
   5  -3   4    2.38    1.61
   5   3   5    2.01    1.21
  -5   3  -5    2.50    1.54
  -5  -3  -5    0.16    1.41
   5  -3   5    2.73    1.60
  -5  -3  -5    1.60    1.48
  -5   3  -5    1.47    1.39
   5   3   5    2.07    1.20
  -5   3  -5    1.41    1.48
   5  -3   5    0.68    1.15
   5  -3   5   -0.18    1.63
  -5  -3  -5    1.87    1.29
  -5   3  -6   52.18    5.11
  -5   3  -6   55.81    5.17
  -5  -3  -6   54.55    4.81
  -5  -3  -6   51.59    5.14
   5   3   6   49.77    4.46
   5   3   6   48.73    4.51
  -5   3  -6   60.53    5.17
   5   3   6   44.60    4.28
   5   3   6   48.36    4.25
   5  -3   6   56.63    4.85
   5  -3   6   55.57    5.45
   5  -3   6   49.24    4.98
   5  -3   6   49.69    5.33
  -5  -3  -6   60.46    4.58
  -5   3  -7    2.35    1.53
  -5  -3  -7    2.34    2.16
   5   3   7    1.24    1.23
   5   3   7    2.47    1.48
   5  -3   7    3.83    2.07
  -5  -3  -7    1.36    1.71
   5  -3   7    1.38    1.06
  -5  -3  -7    2.11    1.43
  -5  -3  -7    2.78    1.61
  -5   3  -7    2.01    1.60
  -5   3  -7    3.12    1.82
   5  -3   7    2.60    1.49
  -5  -3  -7    0.82    1.22
   5  -3   7    1.22    1.36
  -5   3  -8   20.99    2.96
  -5  -3  -8   12.48    2.78
   5   3   8   17.72    2.17
  -5  -3  -8   16.18    2.78
   5  -3   8   15.71    2.14
  -5  -3  -8   17.29    2.29
  -5  -3  -8   16.19    2.49
  -5   3  -8   17.54    2.78
   5   3   8   17.88    2.66
   5  -3   8   17.50    2.91
   5  -3   8   18.74    2.61
  -5  -3  -8   15.20    2.46
   5   3   8   15.64    2.28
   5  -3   8   16.46    2.41
  -5   3  -8   24.49    2.67
  -5   3  -9    5.32    1.49
  -5   3  -9    2.70    1.78
  -5  -3  -9    4.23    1.92
   5  -3   9    5.31    1.34
  -5  -3  -9    4.56    1.48
  -5  -3  -9    3.43    1.76
  -5   3  -9    6.38    2.13
   5   3   9    4.11    1.41
   5  -3   9    3.06    1.68
   5   3   9    3.79    1.25
  -5   3  -9    3.09    0.99
  -5  -3  -9    5.08    1.66
   5  -3   9    5.01    1.67
   5   3   9    4.57    1.71
  -5   3 -10    4.45    1.29
  -5   3 -10    7.47    1.89
   5  -3  10    5.79    1.68
  -5   3 -10    5.00    1.25
  -5  -3 -10    7.66    2.06
   5  -3  10    5.74    1.32
  -5  -3 -10    7.40    1.61
  -5  -3 -10    5.02    1.68
   5   3  10    4.76    1.38
  -5   3 -10    7.65    2.04
   5  -3  10    7.55    1.72
  -5  -3 -10    6.53    1.60
   5   3  10    7.26    1.57
  -5   3 -11   -0.13    1.13
  -5   3 -11    0.72    1.33
  -5  -3 -11    0.27    1.21
   5   3  11    0.96    1.33
   5  -3  11    0.64    0.94
  -5  -3 -11    1.68    1.19
   5  -3  11    0.58    0.84
   5   3  11    1.46    1.28
  -5  -3 -11    0.35    1.22
   5   3  11    0.33    0.86
  -5  -3 -11    1.46    1.14
   5   3  11    0.52    1.01
  -5   3 -12    6.62    1.35
  -5  -3 -12    8.10    1.58
   5   3  12    4.64    1.33
   5  -3  12    7.02    1.29
  -5  -3 -12    5.75    1.18
   5  -3  12    6.19    1.12
   5   3  12    2.91    1.13
  -5  -3 -12    5.75    1.29
  -5   3 -12    8.01    1.52
  -5  -3 -12    4.83    1.28
   5   3  12    5.26    1.02
  -5   3 -13    6.35    1.07
  -5  -3 -13    7.21    1.28
   5   3  13    4.95    1.01
   5  -3  13    4.85    1.01
   5  -3  13    5.52    0.88
   5   3  13    4.84    0.99
   5   3  13    5.16    1.03
  -5   3 -13    8.24    1.24
  -5  -3 -13    5.54    1.06
   5   3  14    0.38    0.49
  -5  -3 -14   -0.21    0.54
   5  -3  14    1.16    0.50
  -5   3 -14    0.29    0.46
  -5   4  14    1.48    0.49
  -5  -4  14    1.76    0.74
   5   4 -14    1.95    1.00
   5   4 -14    1.41    0.98
   5  -4 -14    0.99    1.08
   5  -4 -13    2.01    1.46
   5   4 -13    1.54    0.82
  -5   4  13    2.47    0.74
   5  -4 -13    1.14    1.05
   5   4 -13    4.14    1.39
  -5  -4  13    1.96    0.93
   5   4 -13    2.57    1.31
   5   4 -12    2.34    1.15
  -5   4  12    3.12    0.94
   5  -4 -12    3.64    1.46
   5   4 -12    3.46    1.30
  -5  -4  12    3.06    1.17
   5  -4 -12    2.82    1.77
   5   4 -11    5.99    1.36
   5   4 -11   10.73    1.89
  -5  -4  11    6.04    1.20
   5  -4 -11   10.50    2.02
   5   4 -11    8.29    1.76
  -5  -4  11    9.83    1.69
   5  -4 -11    9.28    2.37
  -5  -4  10   34.19    3.11
   5  -4 -10   35.74    3.81
   5   4 -10   33.44    3.16
   5   4 -10   41.57    3.56
  -5  -4  10   32.52    3.39
   5  -4 -10   31.45    3.62
   5   4 -10   34.79    3.31
   5  -4 -10   31.57    3.92
   5   4  -9    2.01    1.48
   5   4  -9    0.82    1.58
   5  -4  -9   -0.17    1.86
  -5  -4   9    1.36    0.89
   5   4  -9    0.21    1.17
   5  -4  -9    0.68    1.70
   5   4  -9    0.97    1.20
  -5  -4   9    1.51    1.23
   5  -4  -9    0.15    1.38
   5  -4  -9   -0.48    1.62
   5   4  -8    8.26    1.93
   5   4  -8   10.02    2.03
  -5  -4   8    9.23    1.58
   5   4  -8   10.44    1.91
   5  -4  -8   11.39    2.38
   5   4  -8   10.84    1.83
  -5  -4   8   11.00    1.97
   5  -4  -8   10.09    2.10
   5  -4  -8    9.57    2.30
   5  -4  -8   13.85    2.64
   5   4  -7   14.03    2.22
   5   4  -7   12.40    2.12
  -5  -4   7    9.15    1.69
   5   4  -7   10.92    2.05
   5  -4  -7   12.02    2.38
   5   4  -7    9.80    1.80
   5  -4  -7    7.99    1.87
   5  -4  -7   10.78    2.48
   5  -4  -7   11.92    2.50
  -5  -4   7   10.03    1.55
   5   4  -6   52.56    4.62
  -5  -4   6   57.74    4.62
   5  -4  -6   53.04    5.12
   5   4  -6   61.35    4.90
   5   4  -6   51.29    4.60
   5   4  -6   58.16    4.65
   5  -4  -6   41.78    4.48
   5  -4  -6   47.77    5.19
   5  -4  -6   52.76    5.18
  -5  -4   6   57.84    4.57
   5   4  -6   58.65    4.85
  -5  -4   5   47.32    3.99
   5   4  -5   52.07    4.07
  -5  -4   5   35.16    3.57
   5  -4  -5   42.73    4.47
   5   4  -5   55.12    4.30
   5   4  -5   42.35    3.90
   5   4  -5   45.24    3.89
   5  -4  -5   38.67    4.46
   5  -4  -5   43.31    4.53
  -5  -4   5   41.17    3.86
  -5  -4   5   50.09    4.11
   5  -4  -5   38.66    4.01
   5   4  -4   30.55    2.90
  -5  -4   4   31.40    2.99
   5   4  -4   25.66    2.73
   5  -4  -4   23.89    3.23
   5   4  -4   28.16    2.65
  -5  -4   4   23.52    2.76
  -5  -4   4   24.81    2.61
   5  -4  -4   30.06    3.54
   5  -4  -4   27.26    3.38
   5  -4  -4   23.73    2.89
  -5  -4   4   32.00    3.09
   5  -4  -4   22.73    3.06
   5   4  -4   32.75    3.22
   5   4  -3    7.84    1.94
   5   4  -3    9.87    1.60
  -5  -4   3    8.88    1.64
   5   4  -3    8.00    1.42
   5  -4  -3    8.83    2.28
  -5  -4   3    6.83    1.53
   5  -4  -3    6.34    2.22
   5  -4  -3    7.23    2.29
  -5  -4   3    6.75    1.59
   5  -4  -3    8.28    1.83
  -5  -4   3   12.22    1.92
   5  -4  -3    6.99    1.91
  -5  -4   3    6.94    1.37
   5   4  -2  145.71    9.96
   5  -4  -2  156.71   10.82
  -5  -4   2  140.73   10.30
   5  -4  -2  145.96   10.78
   5   4  -2  135.05    9.86
   5  -4  -2  114.33   10.55
  -5  -4   2  137.94   10.00
  -5  -4   2  141.82    9.95
  -5  -4   2  142.09   10.17
  -5  -4   2  169.98   10.54
   5  -4  -2  109.33   10.50
   5   4  -2  157.59   10.33
  -5  -4   1   19.79    2.25
  -5  -4   1   17.97    2.48
   5   4  -1   20.34    2.56
  -5  -4   1   19.31    2.40
  -5  -4   1   17.74    2.31
   5  -4  -1   21.90    3.09
   5  -4  -1   16.94    2.86
  -5  -4   1   21.93    2.68
   5  -4  -1   17.74    2.94
   5   4  -1   30.34    2.85
   5   4  -1   26.32    2.65
  -5  -4   0   27.20    2.96
   5  -4   0   35.77    3.79
  -5  -4   0   27.63    3.10
   5   4   0   32.88    3.08
  -5  -4   0   25.98    2.82
   5  -4   0   28.67    3.66
  -5  -4   0   30.60    2.87
   5  -4   0   26.00    3.57
   5   4   0   31.57    3.10
   5   4   0   28.67    2.97
   5   4   1   12.85    1.89
   5   4   1   15.03    1.98
   5  -4   1   13.95    2.58
  -5  -4  -1   15.24    2.20
  -5  -4  -1   12.75    2.46
   5   4   1   14.87    1.98
  -5  -4  -1   13.84    1.98
  -5   4  -1   14.31    1.81
   5  -4   1   13.22    2.55
  -5  -4  -1   13.12    1.90
   5  -4   1   12.79    2.80
  -5  -4  -1   14.76    2.05
   5   4   2    3.27    1.09
   5   4   2    3.92    1.13
  -5  -4  -2    4.01    1.50
  -5  -4  -2    3.73    1.84
   5  -4   2    2.01    1.02
   5   4   2    3.18    1.19
   5  -4   2    1.69    1.92
  -5  -4  -2    4.28    1.30
  -5   4  -2    3.83    1.11
   5  -4   2    2.28    2.00
  -5  -4  -2    2.21    1.32
  -5   4  -2    3.35    1.32
  -5  -4  -2    2.68    1.38
   5  -4   2    1.33    1.92
  -5   4  -3   77.21    6.80
  -5  -4  -3   72.30    6.91
  -5  -4  -3   92.21    7.70
   5  -4   3   87.41    6.75
   5   4   3   90.86    6.48
   5  -4   3   92.94    7.87
  -5  -4  -3   86.39    6.64
  -5  -4  -3   98.71    6.92
  -5  -4  -3   98.00    6.78
  -5   4  -3   87.77    7.11
   5  -4   3   79.14    7.44
   5   4   4  131.70    9.33
  -5   4  -4  116.13    9.40
  -5  -4  -4  111.73    9.51
  -5   4  -4  133.71    9.75
  -5  -4  -4  138.58   10.43
   5  -4   4  133.04    9.36
  -5  -4  -4  106.45    9.40
  -5  -4  -4  119.26    9.13
  -5   4  -4  144.60    9.94
  -5  -4  -4  151.05    9.39
   5  -4   4  123.94   10.01
   5   4   4  113.93    9.11
  -5   4  -5   12.70    2.15
  -5  -4  -5   19.70    2.48
  -5  -4  -5   18.38    3.14
   5  -4   5   17.49    2.30
  -5  -4  -5   17.69    2.52
  -5   4  -5   25.52    3.01
   5   4   5   15.01    2.05
  -5   4  -5   21.80    2.74
  -5  -4  -5   20.13    2.25
   5   4   5   17.54    2.29
   5  -4   5   20.29    3.02
   5  -4   5   17.53    3.13
   5   4   6   14.43    1.85
  -5  -4  -6   13.78    2.83
   5  -4   6   13.72    2.05
   5   4   6   11.42    1.96
  -5  -4  -6   13.19    2.18
   5  -4   6   13.80    2.44
  -5  -4  -6   13.60    2.26
  -5   4  -6   15.52    2.58
  -5   4  -6   13.98    2.39
  -5   4  -6    9.88    2.13
   5  -4   6   14.38    2.73
  -5   4  -7    1.97    1.54
  -5  -4  -7    1.24    1.86
   5  -4   7    1.91    1.17
   5   4   7    2.87    1.18
  -5  -4  -7    0.32    1.18
  -5  -4  -7    1.75    1.53
  -5   4  -7    1.03    1.44
  -5   4  -7    3.52    1.89
   5  -4   7    1.85    1.65
   5   4   7    1.68    1.36
   5  -4   7    0.49    1.20
  -5   4  -8    2.27    1.16
  -5   4  -8    2.37    1.37
  -5  -4  -8    2.16    1.10
   5  -4   8    2.80    1.17
   5   4   8    2.07    0.94
  -5  -4  -8    1.22    1.15
  -5  -4  -8    1.84    1.37
   5   4   8    2.96    1.24
  -5  -4  -8    2.22    1.46
   5   4   8    0.58    0.93
   5  -4   8    1.50    1.20
   5  -4   8    1.49    1.61
  -5   4  -8    2.64    1.62
   5   4   8    5.20    1.66
  -5   4  -9    4.15    1.43
  -5   4  -9    2.30    0.99
  -5  -4  -9    3.85    1.22
  -5   4  -9    3.25    1.51
   5  -4   9    3.98    1.25
  -5  -4  -9    5.26    1.46
  -5  -4  -9    1.52    1.61
   5  -4   9    4.00    1.48
   5   4   9    4.61    1.16
  -5   4  -9    3.96    1.08
   5   4   9    4.21    1.46
  -5   4 -10   13.97    1.79
  -5   4 -10    7.73    1.30
  -5  -4 -10   12.38    1.62
  -5   4 -10   13.73    2.05
   5   4  10   11.98    1.78
   5  -4  10   11.25    1.63
  -5   4 -10   11.12    1.54
  -5  -4 -10    9.81    1.60
  -5  -4 -10   10.89    1.94
   5  -4  10   13.76    1.85
  -5   4 -10   13.98    2.01
  -5   4 -10    7.13    1.19
   5   4  10    8.32    1.49
  -5  -4 -11    1.64    0.83
   5   4  11    2.29    1.04
   5  -4  11    2.19    0.86
  -5   4 -11    1.56    0.69
  -5  -4 -11    3.17    1.00
   5   4  11    1.03    0.78
  -5  -4 -11    2.58    1.10
  -5   4 -11    1.60    1.12
   5   4  11    0.48    0.69
   5   4  12    4.14    0.91
   5   4  12    3.71    0.87
   5  -4  12    3.97    0.82
  -5  -4 -12    3.78    0.80
  -5  -4 -12    2.46    0.85
  -5  -5  13    0.63    0.47
   5   5 -13    1.99    0.69
   5   5 -12    3.14    0.83
  -5  -5  12    1.78    0.74
   5   5 -12    4.35    1.07
   5   5 -12    2.67    0.89
   5  -5 -12    2.10    1.00
  -5  -5  12    2.77    0.76
   5   5 -11    3.96    1.18
   5  -5 -11    3.38    1.03
  -5  -5  11    3.47    0.94
  -5  -5  11    3.53    0.90
   5  -5 -11    3.06    1.33
   5   5 -10    5.17    1.25
   5   5 -10    5.16    1.27
   5   5 -10    5.23    1.49
   5   5 -10    3.71    1.07
   5  -5 -10    3.15    1.25
   5   5 -10    4.48    1.08
   5  -5 -10    3.74    1.59
  -5  -5  10    3.30    1.06
   5   5  -9    3.08    1.24
   5   5  -9    1.65    1.21
   5   5  -9    3.51    1.25
   5  -5  -9    3.62    1.49
   5   5  -9    3.09    1.16
  -5  -5   9    2.47    1.12
   5  -5  -9    2.35    1.61
   5   5  -8   14.78    2.05
   5   5  -8   11.73    1.95
   5   5  -8   14.53    1.97
   5  -5  -8   12.86    2.18
   5   5  -8   13.59    1.74
  -5  -5   8    9.70    1.74
  -5  -5   8   10.10    1.82
  -5  -5   8   13.54    1.86
   5  -5  -8   12.35    2.17
  -5  -5   8    7.87    1.42
   5   5  -7   44.50    3.58
  -5  -5   7   26.57    3.02
   5  -5  -7   33.47    3.79
   5   5  -7   44.33    3.70
   5   5  -7   39.72    3.39
  -5  -5   7   37.80    3.41
  -5  -5   7   37.50    3.57
  -5  -5   7   38.75    3.22
  -5  -5   7   32.51    3.34
   5  -5  -7   35.28    3.86
   5   5  -7   43.11    3.78
   5   5  -6   11.21    2.10
   5   5  -6    8.92    1.59
  -5  -5   6    6.99    1.66
  -5  -5   6    5.69    1.33
   5   5  -6    6.31    1.81
   5  -5  -6    7.13    2.00
   5  -5  -6    7.10    2.10
   5   5  -6    8.71    1.42
  -5  -5   6    7.50    1.70
  -5  -5   6    9.31    1.54
   5   5  -5   21.67    2.33
   5   5  -5   18.17    2.63
   5  -5  -5   14.36    2.65
  -5  -5   5   15.57    2.18
   5  -5  -5   16.47    2.69
  -5  -5   5   17.61    2.28
  -5  -5   5   21.80    2.37
   5  -5  -5   13.08    2.07
  -5  -5   5   15.72    2.04
   5   5  -4   -0.49    1.02
   5  -5  -4    2.39    1.83
  -5  -5   4   -0.20    1.30
  -5  -5   4   -0.22    1.23
   5  -5  -4    1.72    1.72
  -5  -5   4   -0.09    1.08
   5   5  -4    0.87    1.61
  -5  -5   4    0.12    1.17
   5  -5  -4   -0.77    1.27
   5   5  -3   12.13    2.23
   5   5  -3   12.00    1.68
   5   5  -3   10.91    2.17
   5  -5  -3   12.66    2.54
  -5  -5   3    9.24    1.91
   5  -5  -3    9.63    2.40
  -5  -5   3    9.42    1.69
   5  -5  -3   12.47    2.14
  -5  -5   3   13.80    2.01
   5  -5  -3    6.88    1.92
  -5  -5   3   12.81    2.07
   5   5  -2   15.95    2.38
   5   5  -2   14.89    1.83
   5   5  -2   19.84    2.52
   5   5  -2   18.20    2.50
   5  -5  -2   14.59    2.76
  -5  -5   2   14.23    2.11
   5  -5  -2   12.87    2.52
  -5  -5   2   12.07    1.94
   5  -5  -2   15.69    2.57
   5  -5  -2   19.02    2.74
  -5  -5   2   13.09    2.13
  -5  -5   2   13.59    2.35
   5  -5  -1   34.88    4.06
   5   5  -1   41.39    3.67
  -5  -5   1   32.18    3.30
   5  -5  -1   35.14    3.93
  -5  -5   1   30.15    3.17
   5  -5  -1   29.14    3.84
  -5  -5   1   33.75    3.51
   5  -5  -1   29.94    3.86
   5   5  -1   40.08    3.62
   5   5  -1   37.87    3.54
  -5  -5   0   43.98    4.02
  -5  -5   0   34.22    4.05
   5  -5   0   49.77    4.93
   5   5   0   58.69    4.43
  -5  -5   0   44.17    4.10
   5  -5   0   47.90    4.73
   5   5   0   55.22    4.24
   5  -5   0   44.02    4.90
   5  -5   0   37.11    4.59
   5   5   0   52.51    4.26
  -5  -5  -1   29.75    3.79
  -5  -5  -1   40.00    4.25
   5   5   1   57.06    4.18
  -5  -5  -1   44.57    4.02
   5  -5   1   40.72    4.77
   5  -5   1   48.41    4.72
  -5  -5  -1   45.10    3.96
  -5  -5  -1   54.00    4.30
   5  -5   1   37.97    4.69
   5   5   1   53.71    4.08
  -5  -5  -2   60.82    5.23
  -5  -5  -2   55.23    5.70
  -5  -5  -2   62.31    5.33
   5  -5   2   72.54    6.49
  -5   5  -2   62.90    5.55
  -5  -5  -2   67.60    5.50
  -5  -5  -3   19.83    2.83
   5  -5   3   19.34    2.24
  -5  -5  -3   18.28    2.40
   5   5   3   13.36    2.12
  -5   5  -3   19.70    2.51
   5  -5   3   16.72    2.99
  -5   5  -3   19.06    2.50
  -5  -5  -3   27.34    2.61
   5  -5   3   18.05    2.92
   5   5   4    7.32    1.63
  -5  -5  -4    8.43    2.06
   5  -5   4    7.83    1.46
  -5  -5  -4    7.37    1.68
  -5   5  -4    5.67    1.49
   5  -5   4    4.13    1.83
  -5  -5  -4    6.47    1.43
  -5   5  -4    5.41    1.51
   5   5   5    8.86    1.56
  -5   5  -5    9.38    1.97
   5  -5   5    9.02    1.53
  -5  -5  -5   10.61    1.79
  -5   5  -5    9.99    1.72
   5  -5   5    7.56    2.14
  -5   5  -5    8.70    1.75
   5  -5   5    8.12    1.91
  -5   5  -6    4.69    1.47
   5  -5   6    4.66    1.21
   5   5   6    4.66    1.19
  -5  -5  -6    5.95    1.52
  -5   5  -6    7.11    1.51
   5  -5   6    7.79    2.08
  -5   5  -6    5.02    1.37
   5   5   6    5.18    1.56
   5  -5   6    3.40    1.44
  -5   5  -7    2.32    1.12
  -5   5  -7    2.34    1.30
  -5   5  -7    2.58    1.23
   5  -5   7    2.55    1.01
  -5  -5  -7    1.55    1.18
  -5  -5  -7    3.19    1.36
   5  -5   7    2.70    1.52
  -5   5  -7    2.26    1.20
   5  -5   7    1.62    1.10
   5   5   7    1.79    1.15
   5   5   7    1.93    1.42
  -5   5  -8   14.37    1.83
  -5   5  -8   12.83    1.81
   5  -5   8   12.44    1.53
  -5   5  -8   11.12    1.33
  -5  -5  -8   10.58    1.52
  -5  -5  -8    9.61    1.89
   5  -5   8   14.18    2.00
  -5   5  -8   11.03    1.61
   5   5   8    6.28    1.29
   5  -5   8   12.91    1.52
   5   5   8   10.27    1.65
  -5   5  -8    7.63    1.39
  -5   5  -9    6.57    1.15
  -5   5  -9    6.85    1.25
   5  -5   9    8.21    1.09
  -5   5  -9    5.40    1.05
  -5  -5  -9    6.55    1.16
   5   5   9    2.75    0.80
   5  -5   9    5.81    1.23
  -5   5  -9    5.92    1.11
  -5   5  -9    3.96    0.85
   5   5   9    1.67    0.92
   5   5  10    0.58    0.69
   5  -5  10    0.19    0.46
  -5   5 -10    0.47    0.53
  -5  -5 -10    0.58    0.71
  -5   5 -10    0.52    0.61
  -5  -6  10   19.46    1.57
   5   6 -10   22.66    1.75
   5   6  -9    9.78    1.19
  -5  -6   9   10.86    1.23
  -5  -6   8   15.85    1.59
   5   6  -8   16.75    1.71
  -5  -6   8   17.01    1.71
   5   6  -8   18.29    1.80
   5   6  -7   14.75    1.65
   5   6  -7    3.14    1.08
   5   6  -7   12.53    1.38
   5   6  -7   17.58    1.89
   5   6  -7   10.01    1.49
  -5  -6   7   11.51    1.41
   5  -6  -7    9.31    1.47
  -5  -6   7    8.95    1.11
   5   6  -6    1.10    0.84
   5   6  -6    2.00    1.27
   5   6  -6    1.81    1.11
   5  -6  -6    1.04    1.11
   5  -6  -6   -0.09    1.07
  -5  -6   6    1.28    0.96
  -5  -6   6    2.14    0.81
  -5  -6   6    1.79    0.75
   5   6  -5    0.63    1.18
   5   6  -5    0.13    0.79
   5   6  -5   -0.42    1.05
   5  -6  -5    0.23    1.09
  -5  -6   5    0.38    1.00
   5  -6  -5    0.30    1.13
  -5  -6   5    0.95    0.81
  -5  -6   5    0.30    0.79
   5   6  -4    3.23    1.37
   5   6  -4    2.22    0.83
   5  -6  -4    1.70    1.28
   5   6  -4    3.87    1.36
   5   6  -4    3.88    1.43
  -5  -6   4    2.57    1.15
  -5  -6   4    1.94    0.98
  -5  -6   4    1.90    1.00
   5  -6  -4    1.85    0.94
   5   6  -3    4.66    1.50
   5  -6  -3    3.31    1.47
   5   6  -3    5.87    1.44
   5   6  -3    5.08    1.54
  -5  -6   3    4.21    1.31
  -5  -6   3    3.90    1.07
  -5  -6   3    4.83    1.27
   5  -6  -3    3.97    1.31
   5   6  -2    4.03    1.32
   5  -6  -2    2.49    1.31
   5   6  -2    2.51    1.10
   5  -6  -2    3.81    1.32
   5   6  -2    1.74    1.34
  -5  -6   2    3.00    1.21
  -5  -6   2    2.07    1.07
  -5  -6   2    3.28    1.15
   5   6  -1   11.62    1.67
   5  -6  -1    8.60    1.80
   5   6  -1   12.76    1.87
  -5  -6   1    9.23    1.62
  -5  -6   1   10.02    1.54
  -5  -6   1   13.13    1.77
   5   6   0   12.35    1.57
   5   6   0   14.48    1.77
  -5  -6   0   10.15    1.56
  -5  -6   0    9.48    1.53
   5  -6   0    9.30    1.92
  -5   6  -1    0.86    0.77
   5   6   1    1.53    0.99
  -5  -6  -1    0.40    1.12
  -5  -6  -1    0.55    1.10
   5   6   1   -0.17    0.98
  -5   6  -1   -0.52    0.69
  -5  -6  -1   -0.74    1.10
   5  -6   1   -0.43    1.32
  -5   6  -2    2.25    0.95
   5   6   2    5.86    1.53
  -5  -6  -2    4.01    1.24
   5  -6   2    7.98    1.79
  -5   6  -2    3.92    0.96
  -5  -6  -2    6.80    1.29
   5   6   3    7.64    1.52
  -5   6  -3    7.06    1.44
  -5   6  -3    6.82    1.24
   5  -6   3    7.07    1.68
  -5  -6  -3   10.53    1.52
   5  -6   3    7.87    1.86
  -5  -6  -3    8.88    1.36
   5   6   4    7.09    1.26
  -5   6  -4    8.20    1.39
  -5   6  -4    7.63    1.24
   5   6   4    6.20    1.24
  -5  -6  -4    3.88    1.28
  -5  -6  -4   11.66    1.50
   5  -6   4    9.07    1.63
  -5   6  -5    0.73    0.82
  -5   6  -5    0.57    0.81
  -5   6  -5    1.32    0.71
  -5  -6  -5    0.94    0.96
   5  -6   5    0.99    1.14
   5   6   5    2.48    1.07
   5  -6   5    0.46    0.87
  -5  -6  -5    0.13    0.92
  -5   6  -6    3.60    0.92
  -5   6  -6    5.85    1.05
  -5   6  -6    3.01    0.74
  -5   6  -6    3.72    0.95
  -5  -6  -6    5.10    1.01
   5   6   6    0.62    0.81
  -5  -6  -6    2.41    0.97
  -5  -6  -6    4.76    0.97
   5  -6   6    4.96    0.94
   5   6   6    3.16    1.09
  -5   6  -7    6.05    0.92
  -5   6  -7    5.58    0.69
  -5  -6  -7    5.64    0.92
  -5  -6  -7    3.69    0.87
  -5   6  -7    1.58    0.62
   5   6   7    2.00    0.79
   5   7  -3    0.92    0.63
   5   7  -1    0.73    0.67
  -5  -7   1    1.13    0.52
   5  -7  -1    0.98    0.55
   5   7   0    0.94    0.66
  -5  -7   0    0.45    0.47
   5   7   0    0.85    0.65
   5  -7   0    0.64    0.52
   5  -7   1    0.31    0.50
  -6   0  17    9.03    1.18
  -6   0  17    8.16    1.04
  -6   0  16    1.69    0.96
  -6   0  16    0.80    0.65
   6   0 -16    0.33    0.99
   6   0 -16    1.67    1.20
  -6   0  15    1.00    0.67
  -6   0  15    0.89    1.09
  -6   0  15    0.75    0.88
   6   0 -15    0.69    1.16
   6   0 -15    1.53    1.11
   6   0 -15    1.46    1.51
  -6   0  14   48.33    4.05
  -6   0  14   37.34    3.64
  -6   0  14   41.37    3.62
  -6   0  14   35.07    3.37
   6   0 -14   45.66    4.02
   6   0 -14   44.02    4.23
  -6   0  13    3.00    1.13
   6   0 -13    1.72    1.69
  -6   0  13    3.07    1.49
  -6   0  13    2.23    1.23
  -6   0  13    2.00    1.20
  -6   0  13    1.70    1.28
   6   0 -13    3.05    1.69
  -6   0  13    1.09    1.33
   6   0 -13    3.89    2.08
   6   0 -12   18.77    2.93
  -6   0  12   23.57    2.69
  -6   0  12   23.19    2.63
   6   0 -12   26.53    3.37
  -6   0  12   26.85    3.00
  -6   0  12   22.76    2.65
   6   0 -12   24.28    3.22
  -6   0  12   23.79    2.85
  -6   0  11  118.20    8.76
   6   0 -11  109.57    8.90
  -6   0  11  119.26    8.80
  -6   0  11  119.72    8.54
  -6   0  11  116.63    8.59
  -6   0  11  102.17    8.41
   6   0 -11  117.95    9.10
   6   0 -11  121.52    9.13
   6   0 -10   41.24    4.03
  -6   0  10   42.06    3.87
  -6   0  10   38.64    3.58
  -6   0  10   39.88    3.70
  -6   0  10   39.91    3.61
   6   0 -10   39.24    4.19
  -6   0  10   39.28    3.75
   6   0  -9   93.41    8.02
  -6   0   9  107.67    7.94
  -6   0   9  111.14    8.00
  -6   0   9  102.67    7.71
  -6   0   9  108.69    7.85
  -6   0   9  104.21    7.73
   6   0  -9  116.09    8.45
  -6   0   8   -0.10    0.82
  -6   0   8    0.08    0.70
  -6   0   8    0.56    0.95
  -6   0   8    0.67    0.78
   6   0  -8    0.95    1.47
  -6   0   8    0.30    0.82
   6   0  -8    1.44    1.41
   6   0  -7    7.19    1.28
  -6   0   7    7.36    1.31
  -6   0   7    5.42    1.04
  -6   0   7    6.63    1.09
   6   0  -7    6.16    1.40
   6   0  -7    6.90    1.52
   6   0  -6   38.74    3.35
  -6   0   6   38.62    3.16
  -6   0   6   35.36    2.91
  -6   0   6   36.50    3.12
  -6   0   6   35.24    2.91
   6   0  -6   34.14    3.40
   6   0  -6   34.42    3.19
   6   0  -6   34.03    3.11
   6   0  -5  110.94    9.46
  -6   0   5  142.59    9.23
  -6   0   5  118.44    8.91
  -6   0   5  139.60    9.15
   6   0  -5  140.62    9.49
   6   0  -5  137.48    9.31
   6   0  -5  128.90    9.28
   6   0  -4   57.07    4.18
   6   0  -4   46.76    4.28
  -6   0   4   54.44    4.05
  -6   0   4   52.47    3.96
  -6   0   4   51.47    3.93
  -6   0   4   55.42    4.05
   6   0  -4   54.81    4.28
  -6   0   4   45.66    3.88
   6   0  -4   44.01    4.35
   6   0  -4   51.41    4.15
  -6   0   3  259.99   17.06
   6   0  -3  226.08   17.21
  -6   0   3  287.53   17.10
  -6   0   3  254.81   16.94
  -6   0   3  263.86   16.97
  -6   0   3  274.31   17.08
   6   0  -3  249.75   17.05
   6   0  -3  253.80   17.24
   6   0  -3  268.23   17.12
   6   0  -3  268.68   17.59
  -6   0   3  218.19   16.86
  -6   0   3  242.13   16.95
   6   0  -3  255.64   17.22
  -6   0   2   58.06    4.41
   6   0  -2   56.57    4.58
  -6   0   2   66.84    4.49
   6   0  -2   54.25    4.48
  -6   0   2   56.00    4.32
   6   0  -2   53.78    4.39
  -6   0   2   64.56    4.51
   6   0  -2   59.00    4.56
  -6   0   2   58.57    4.41
  -6   0   2   61.42    4.39
   6   0  -2   57.74    4.41
  -6   0   2   61.04    4.49
   6   0  -2   54.73    4.62
  -6   0   2   56.07    4.37
  -6   0   1    9.86    1.25
  -6   0   1    8.54    1.19
   6   0  -1    8.53    1.48
   6   0  -1    8.99    1.27
  -6   0   1    8.90    1.19
   6   0  -1    9.93    1.35
   6   0  -1    9.40    1.37
   6   0  -1    7.99    1.22
   6   0  -1    7.58    1.22
  -6   0   1    9.19    1.11
   6   0  -1    8.10    1.32
   6   0  -1   11.67    1.50
  -6   0   1    9.58    1.23
  -6   0   0   10.07    1.29
   6   0   0   10.63    1.35
   6   0   0    9.50    1.41
   6   0   0    6.41    1.21
  -6   0   0    9.73    1.34
  -6   0   0    9.39    1.18
  -6   0   0   10.01    1.38
   6   0   0   10.21    1.50
  -6   0   0    7.96    1.27
   6   0   0    8.29    1.34
  -6   0   0    9.30    1.31
  -6   0   0    9.21    1.27
   6   0   0    9.62    1.33
   6   0   1  122.69    8.53
  -6   0  -1  126.28    8.53
   6   0   1  120.58    8.36
   6   0   1  107.84    8.50
  -6   0  -1  129.46    8.66
  -6   0  -1  121.80    8.50
   6   0   1  116.11    8.51
  -6   0  -1  120.17    8.57
  -6   0  -1  114.38    8.43
  -6   0  -1  115.22    8.50
  -6   0  -1  110.53    8.49
   6   0   1  129.48    8.57
   6   0   1  117.56    8.56
   6   0   1  116.74    8.61
   6   0   1  124.25    8.72
  -6   0  -1  122.53    8.61
  -6   0  -2   80.35    6.11
   6   0   2   76.92    6.22
  -6   0  -2   89.02    6.17
  -6   0  -2   85.02    6.31
  -6   0  -2   73.08    6.08
   6   0   2   84.16    6.21
  -6   0  -2   82.15    6.25
  -6   0  -2   76.67    6.08
   6   0   2   81.97    6.27
   6   0   2   80.87    6.18
   6   0   2   84.45    5.94
   6   0   2   79.54    6.27
  -6   0  -2   81.66    6.26
   6   0   2   84.27    6.15
  -6   0  -3  163.29   10.88
  -6   0  -3  136.44   10.39
   6   0   3  169.16   10.34
  -6   0  -3  155.95   10.74
   6   0   3  150.45   10.53
  -6   0  -3  126.97   10.39
  -6   0  -3  145.83   10.62
  -6   0  -3  135.91   10.29
  -6   0  -3  146.74   10.54
   6   0   3  153.57   10.69
  -6   0  -3  141.39   10.63
   6   0   3  154.63   10.50
  -6   0  -4   35.31    3.56
  -6   0  -4   32.06    3.14
   6   0   4   37.08    3.12
   6   0   4   38.90    3.69
  -6   0  -4   32.57    3.45
  -6   0  -4   30.40    3.04
  -6   0  -4   31.39    3.25
   6   0   4   32.10    3.35
   6   0   4   38.59    3.37
  -6   0  -5   33.63    3.51
   6   0   5   33.99    3.00
  -6   0  -5   29.06    3.34
   6   0   5   32.05    3.51
  -6   0  -5   28.49    3.18
  -6   0  -5   28.34    2.92
   6   0   5   30.24    3.19
   6   0   5   28.23    3.11
  -6   0  -6  155.05   11.70
   6   0   6  174.80   11.16
  -6   0  -6  151.99   11.58
   6   0   6  167.48   11.73
  -6   0  -6  149.90   11.38
   6   0   6  131.50   11.15
   6   0   7  173.20   12.62
  -6   0  -7  182.02   12.79
   6   0   7  191.82   12.15
  -6   0  -7  162.04   12.53
   6   0   7  173.38   12.83
  -6   0  -7  147.40   11.87
   6   0   7  147.77   12.03
   6   0   7  176.96   12.24
   6   0   8    4.73    1.44
   6   0   8    6.49    1.77
   6   0   8    6.36    1.87
  -6   0  -8    8.91    2.24
   6   0   8    6.06    1.93
   6   0   8    7.78    2.21
  -6   0  -8    5.32    1.36
   6   0   8    8.76    2.59
   6   0   8    5.51    1.93
   6   0   9    2.62    1.43
   6   0   9   -0.13    1.48
  -6   0  -9    1.17    1.63
   6   0   9    0.37    1.72
  -6   0  -9    1.96    2.02
   6   0   9    1.10    1.81
   6   0  10    1.15    1.42
  -6   0 -10   -0.38    1.63
   6   0  10    0.73    1.80
  -6   0 -10    0.42    1.93
   6   0  11    0.93    1.30
   6   0  11    1.03    1.73
   6   0  11    1.65    1.16
  -6   0 -11   -0.19    1.63
  -6   0 -12   -0.53    1.05
   6   0  12   -0.57    1.08
   6   0  12   -1.18    1.45
   6   0  12    0.32    0.87
  -6   0 -12   -1.31    1.56
  -6   0 -13    9.12    1.52
   6   0  13   10.76    1.83
   6   0  13    7.23    1.24
   6   0  13   12.44    1.83
  -6   0 -13    9.21    1.78
  -6   0 -14   12.31    1.50
  -6   0 -14   10.30    1.52
  -6   0 -14   11.80    1.65
   6   0  14   12.78    1.64
   6   0  14   16.94    1.77
   6  -1 -17   -0.12    0.71
  -6  -1  17    0.96    0.64
  -6   1  17    0.45    0.46
   6   1 -17    0.64    0.74
  -6   1  17   -0.04    0.42
   6  -1 -17    0.43    0.78
  -6   1  17    1.12    0.56
  -6  -1  17   -0.04    0.39
  -6  -1  16   31.84    2.83
  -6   1  16   35.97    2.77
  -6   1  16   28.69    2.58
   6  -1 -16   36.31    3.18
  -6   1  16   30.42    2.58
  -6  -1  16   31.31    2.60
   6  -1 -16   20.49    2.69
  -6   1  16   24.89    2.37
   6   1 -16   38.29    3.07
  -6   1  15   35.61    3.00
  -6   1  15   39.14    3.22
  -6   1  15   31.67    2.99
   6  -1 -15   39.27    3.71
  -6  -1  15   27.67    2.73
  -6   1  15   35.23    3.13
  -6   1  15   33.69    3.05
  -6  -1  15   35.92    3.09
   6   1 -15   30.52    3.12
   6  -1 -15   31.05    3.37
   6  -1 -15   34.31    3.35
   6   1 -15   36.72    3.53
  -6   1  14   31.65    3.06
  -6   1  14   30.76    2.97
   6  -1 -14   35.58    3.75
  -6  -1  14   25.52    2.65
  -6   1  14   26.65    2.92
  -6   1  14   29.23    2.89
   6  -1 -14   26.60    3.00
   6   1 -14   31.19    3.30
   6  -1 -14   29.21    3.40
   6  -1 -14   29.15    3.40
   6   1 -14   34.09    3.51
   6   1 -13   44.88    4.25
  -6   1  13   45.44    3.83
  -6   1  13   35.82    3.51
  -6  -1  13   35.41    3.35
  -6   1  13   33.51    3.43
   6  -1 -13   38.67    3.87
   6   1 -13   35.12    3.98
  -6   1  13   35.52    3.51
   6  -1 -13   36.10    4.11
   6  -1 -13   37.65    4.11
  -6  -1  12   67.20    5.45
   6   1 -12   71.44    5.98
  -6   1  12   78.83    6.08
  -6   1  12   70.22    5.75
  -6  -1  12   70.70    5.64
  -6   1  12   70.67    5.74
   6  -1 -12   67.02    6.33
   6  -1 -12   72.30    6.26
   6   1 -12   75.69    6.40
  -6   1  12   76.33    5.89
  -6  -1  11    9.83    1.48
   6   1 -11   11.84    2.03
  -6   1  11    8.65    1.87
  -6   1  11   10.77    1.73
  -6  -1  11   11.75    1.75
  -6   1  11   12.73    1.86
   6  -1 -11   10.80    2.39
   6   1 -11   11.27    2.57
  -6   1  11   11.93    1.85
   6  -1 -11   10.05    2.55
   6   1 -10   35.26    3.86
  -6  -1  10   33.22    3.06
   6   1 -10   32.50    3.36
  -6   1  10   33.35    3.29
  -6  -1  10   32.58    3.15
  -6   1  10   34.52    3.22
  -6  -1  10   35.63    3.18
  -6   1  10   30.80    3.12
  -6  -1  10   25.39    2.82
   6  -1 -10   33.58    3.83
   6   1 -10   38.62    3.95
  -6   1  10   37.96    3.32
   6  -1 -10   32.17    3.84
  -6  -1   9    7.74    1.37
   6   1  -9    7.79    1.60
   6   1  -9    8.30    1.51
  -6   1   9    8.50    1.51
  -6  -1   9    9.89    1.55
  -6   1   9    8.19    1.42
  -6  -1   9    8.13    1.51
  -6   1   9    9.34    1.51
  -6  -1   9    7.11    1.26
   6  -1  -9    7.81    2.17
   6   1  -9    9.83    2.23
  -6   1   9    9.06    1.46
   6  -1  -9   10.10    2.05
   6  -1  -9    8.91    2.14
   6   1  -9    9.86    2.13
  -6  -1   8   20.56    2.15
  -6  -1   8   20.70    2.28
  -6   1   8   17.32    2.07
  -6   1   8   16.42    1.94
  -6  -1   8   20.71    2.13
  -6   1   8   15.13    1.89
  -6  -1   8   19.90    1.99
   6  -1  -8   17.69    2.60
  -6   1   8   17.62    1.98
   6  -1  -8   16.77    2.52
   6   1  -8   23.30    2.55
   6   1  -8   19.24    2.20
  -6  -1   7   52.11    4.33
  -6  -1   7   55.79    4.51
  -6   1   7   55.72    4.36
  -6   1   7   51.72    4.16
  -6  -1   7   49.47    4.29
  -6   1   7   51.88    4.14
  -6  -1   7   51.28    4.16
   6  -1  -7   56.51    4.87
   6   1  -7   61.26    5.03
   6   1  -7   62.74    4.68
   6  -1  -7   55.11    4.78
   6   1  -7   56.62    4.51
  -6  -1   6  229.46   15.16
  -6  -1   6  245.71   15.36
  -6   1   6  230.47   15.08
  -6   1   6  204.15   14.87
  -6  -1   6  219.48   15.11
  -6   1   6  210.14   14.85
  -6  -1   6  223.88   15.14
  -6  -1   6  215.79   14.97
   6  -1  -6  218.74   15.48
   6  -1  -6  220.26   15.41
   6   1  -6  244.63   15.34
   6   1  -6  230.71   15.30
   6   1  -5   27.73    2.59
  -6  -1   5   27.30    2.53
   6   1  -5   25.06    2.45
  -6  -1   5   32.94    2.72
  -6   1   5   29.31    2.43
   6  -1  -5   27.48    2.86
   6   1  -5   28.61    2.66
  -6  -1   5   28.30    2.51
  -6  -1   5   27.12    2.49
  -6  -1   5   27.39    2.38
   6  -1  -5   28.02    2.95
   6  -1  -5   25.96    2.80
  -6  -1   5   28.21    2.50
   6  -1  -5   28.75    2.81
   6   1  -5   28.51    2.91
   6  -1  -5   25.48    2.63
   6   1  -5   28.57    2.70
  -6  -1   5   22.48    2.25
   6   1  -4   11.06    1.53
   6   1  -4   14.32    1.54
  -6  -1   4   12.27    1.48
   6  -1  -4   10.28    1.62
   6  -1  -4    8.83    1.42
   6   1  -4   11.47    1.61
  -6   1   4   10.78    1.28
   6  -1  -4   10.14    1.64
  -6  -1   4   11.93    1.51
  -6   1   4   10.86    1.32
   6  -1  -4   10.26    1.63
  -6  -1   4   11.52    1.28
  -6   1   4   12.63    1.41
  -6  -1   4   13.18    1.40
   6  -1  -4   12.10    1.82
   6   1  -4   13.61    1.72
  -6  -1   4   11.26    1.41
   6  -1  -4   10.43    1.60
  -6  -1   4   11.13    1.40
   6   1  -4   10.52    1.67
   6   1  -4   11.83    1.47
  -6  -1   4   10.72    1.23
   6   1  -3   41.49    3.53
  -6  -1   3   43.04    3.49
   6   1  -3   38.04    3.44
   6   1  -3   39.19    3.70
   6  -1  -3   38.47    3.51
  -6  -1   3   47.96    3.58
  -6  -1   3   43.48    3.29
   6  -1  -3   44.85    3.70
  -6   1   3   41.79    3.30
  -6  -1   3   47.92    3.53
  -6   1   3   46.29    3.42
   6  -1  -3   43.89    3.71
   6   1  -3   48.69    3.70
  -6   1   3   41.27    3.37
   6  -1  -3   42.84    3.67
  -6  -1   3   41.49    3.22
   6   1  -3   43.66    3.79
  -6  -1   3   42.08    3.48
   6  -1  -3   38.12    3.82
   6   1  -3   44.31    3.42
   6  -1  -3   38.47    3.62
   6  -1  -3   39.27    3.60
   6   1  -3   40.41    3.63
   6   1  -2   13.34    1.69
  -6  -1   2   12.41    1.60
  -6   1   2   13.43    1.45
  -6  -1   2   13.01    1.62
   6  -1  -2   13.29    1.53
   6  -1  -2   12.77    1.80
   6   1  -2   12.25    1.67
   6   1  -2   14.64    1.79
  -6  -1   2   16.15    1.66
   6  -1  -2   15.13    1.75
  -6   1   2   12.89    1.34
  -6  -1   2   15.95    1.63
   6  -1  -2    9.11    1.38
  -6   1   2   16.12    1.55
  -6  -1   2   14.17    1.48
   6  -1  -2   12.80    1.72
  -6   1   2   11.47    1.27
   6   1  -2   15.87    1.68
   6  -1  -2   11.32    1.67
  -6  -1   2   13.36    1.36
  -6  -1   2   13.27    1.58
   6  -1  -2   14.44    1.77
   6   1  -2   14.13    1.59
   6  -1  -2   15.39    1.94
   6   1  -2   11.59    1.52
  -6   1   2   12.15    1.44
   6   1  -1   68.29    5.07
   6   1  -1   61.71    5.09
  -6   1   1   69.70    4.86
   6  -1  -1   55.81    4.80
   6  -1  -1   69.70    5.28
  -6  -1   1   79.10    5.16
  -6  -1   1   70.46    4.83
   6   1  -1   67.42    5.04
   6  -1  -1   59.98    4.94
  -6   1   1   60.57    4.68
  -6  -1   1   71.34    5.09
  -6   1   1   68.04    4.94
  -6   1   1   63.07    4.76
  -6  -1   1   67.11    4.95
   6  -1  -1   59.16    5.07
  -6  -1   1   66.79    4.75
   6  -1  -1   65.20    5.05
  -6  -1   1   62.16    5.05
   6   1  -1   66.52    4.97
  -6  -1   1   63.69    5.05
  -6   1   1   76.18    5.03
  -6  -1   1   62.99    4.93
   6  -1  -1   61.04    5.17
   6   1   0   75.04    5.82
  -6   1   0   76.91    5.61
   6  -1   0   72.54    5.60
  -6  -1   0   86.86    5.94
   6   1   0   77.80    5.76
   6  -1   0   77.77    5.90
   6   1   0   79.14    5.93
   6   1   0   81.10    5.80
   6  -1   0   66.57    5.62
  -6   1   0   82.68    5.69
  -6  -1   0   85.28    5.95
  -6   1   0   85.39    5.82
  -6  -1   0   70.73    5.76
   6  -1   0   74.06    5.81
  -6  -1   0   82.13    5.93
  -6   1   0   74.11    5.77
  -6  -1   0   80.15    5.61
   6  -1   0   74.78    5.81
   6  -1   0   80.06    6.12
  -6   1   0   74.99    5.85
  -6   1   0   83.41    5.77
   6  -1   0   70.80    5.98
   6   1   0   82.21    5.96
  -6  -1   0   76.75    5.81
   6   1   1   28.43    2.74
  -6  -1  -1   28.33    2.75
   6   1   1   31.33    2.65
  -6  -1  -1   31.46    2.87
  -6   1  -1   32.89    2.67
  -6  -1  -1   28.03    2.55
  -6   1  -1   31.59    2.77
   6   1   1   27.98    2.76
  -6  -1  -1   28.76    2.80
   6  -1   1   26.32    2.63
   6  -1   1   30.17    3.09
  -6  -1  -1   28.20    2.48
   6  -1   1   27.64    2.71
   6   1   1   31.41    2.97
  -6   1  -1   28.28    2.66
   6   1   1   35.16    2.85
   6  -1   1   26.81    2.61
   6  -1   1   28.13    2.99
   6   1   1   33.28    2.92
  -6   1  -1   34.80    2.92
   6   1   1   26.90    2.69
  -6  -1  -2   75.28    5.90
   6   1   2   81.32    6.04
  -6  -1  -2   76.98    6.12
  -6  -1  -2   81.24    6.18
  -6   1  -2   88.17    6.04
  -6   1  -2   82.37    6.13
   6   1   2   89.73    6.19
  -6  -1  -2   68.48    5.75
   6  -1   2   79.98    6.41
   6  -1   2   76.96    6.06
   6   1   2   82.36    6.05
   6   1   2   83.28    6.15
  -6  -1  -2   79.63    6.20
  -6   1  -2   84.19    6.23
   6   1   2   77.06    6.00
   6   1   3   28.95    2.75
  -6  -1  -3   29.14    2.90
  -6   1  -3   31.46    3.27
  -6  -1  -3   26.68    2.87
  -6   1  -3   26.30    2.77
  -6   1  -3   26.87    2.87
  -6  -1  -3   24.46    2.37
   6  -1   3   30.87    3.21
   6   1   3   28.25    2.94
   6  -1   3   26.39    3.01
   6   1   3   29.76    2.87
  -6   1  -3   26.26    2.87
   6   1   3   33.16    2.91
   6  -1   4    7.18    1.81
   6   1   4    9.96    1.62
  -6  -1  -4    8.85    1.65
  -6   1  -4   12.98    2.20
  -6  -1  -4   10.89    1.79
   6   1   4   12.88    1.94
  -6   1  -4    9.56    1.66
  -6   1  -4    8.90    1.75
  -6  -1  -4    7.67    1.26
   6  -1   4   11.21    2.20
   6   1   4    7.64    1.72
   6  -1   4   10.54    1.88
  -6   1  -4    8.27    1.51
  -6  -1  -4   10.12    1.52
  -6   1  -4    9.53    1.75
   6   1   4    8.51    1.76
   6  -1   5   11.32    2.19
   6   1   5   10.98    1.76
  -6  -1  -5   12.76    2.02
  -6   1  -5   13.33    2.34
  -6  -1  -5    9.85    1.90
   6   1   5   14.57    2.04
   6   1   5   12.82    2.04
  -6   1  -5    9.17    1.79
   6  -1   5   13.24    1.92
  -6  -1  -5    9.28    1.57
   6  -1   5    9.83    1.98
  -6   1  -5   11.97    1.91
  -6   1  -5   12.99    2.13
   6   1   5   13.76    2.12
  -6  -1  -6   76.68    6.65
  -6   1  -6   92.70    7.29
   6   1   6   92.43    6.45
  -6   1  -6   72.25    6.45
  -6  -1  -6   83.73    6.99
   6   1   6   85.02    6.55
   6  -1   6   77.61    6.47
  -6  -1  -6   81.52    6.06
   6  -1   6   83.15    7.03
   6   1   6   90.84    6.97
  -6   1  -6   82.44    6.83
[truncated: 223,419 more chars]
